# Supplementary material for: Prior Adjuvant Tamoxifen Treatment in Breast Cancer Is Linked to Increased AIB1 and HER2 Expression in Metachronous Contralateral Breast Cancer
Source: PLoS One. 2016 Mar 9;11(3):e0150977. doi: 10.1371/journal.pone.0150977 (PMC4784945; doi:10.1371/journal.pone.0150977)
Supplement: S1 Dataset — (XLSX) [file pone.0150977.s001.xlsx]

## Sheet: Blad1
	tma_nr	oc_bc1	location_bc1	surgery_bc1	lglmet_bc1	numberpositivelgl_bc1	outofexaminedlgl_bc1	histology_bc1	size_bc1	diferentiation_bc1	rt_bc1	ht_bc1	htused_bc1	htother_bc1	location_bc2	surgery_bc2	surgerytype_bc2	lglexamined_bc2	lglmet_bc2	numberpositivelgl_bc2	outofexaminedlgl_bc2	histology_bc2	otherhistology_bc2	size_bc2	diferentiation_bc2	rt_bc2	ht_bc2	htused_bc2	metastasis	age_bc1	time_to_bc2	ct_bc1	ct_bc2	pr_10procent_bc1	pr_10procent_bc2	er_10procent_bc1	er_10procent_bc2	brostcancerdod	dod	time_dod_bc2	aib1_bc1_konsensus	aib1_bc2_konsensus	ki67_bc1	ki67_bc2	her2_bc1	her2_bc2
	1	No	left	Yes	No	0	6	Other	30		Yes	No			right	Yes	total mastectomy	Yes	No	0	6	Ductal		30		No	Yes	Tamoxifen	No	61.87269	24.6872	0	0	positive		positive	negative	0	1	6.937714	4.5	5	5	20	0	3
	2	No	right	Yes	No	0			30		Yes	No			left	Yes	total mastectomy	Yes	Yes	3	9	Ductal		25	Intermediate	Yes	No	Tamoxifen	No	52.52293	25.295	0	0	positive	positive	positive	positive	0	1	20.45722	5.5	4	10	1	0	1
	3		left	Yes	Yes			Ductal	30	Intermediate	Yes	Yes	Other	Ooforektomi	right	Yes	total mastectomy	Yes	Yes	11	17	Ductal		10	low	Yes	No		Yes	44.93361	24.29569	0	0	positive	negative	positive	negative	1	1	5.319644	6	4	20	5	0	0
	4		left	Yes	Yes						Yes	Yes	Other	Primobolan. Deca-Durabol	right	Yes	total mastectomy	Yes	No	0	11	Ductal		25	low	Yes	No		Yes	40.87337	19.09103	0	0	positive	negative	positive	negative	1	1	12.58864	5	6	5	20	0	1
	5	No	right	Yes	Yes				30		Yes	Yes	Other	Ooforektomi	left	Yes	total mastectomy	Yes	Yes	1	4	Ductal		30	low	Yes	Yes	Tamoxifen	No	51.23888	22.78987	0	0	positive	negative	positive	negative	0	1	3.093771	6	4	5	20	0	2
	6		left	Yes	Yes			Other	30		Yes	No			right	Yes	total mastectomy	Yes	Yes	2	21	Other	Tubulär	17		Yes	No		Yes	48.07666	16.09856	0	0	positive	positive	negative	positive	1	1	5.642711	4.5	3	10	5	0	0
	7		right	Yes	No	0					Yes	No			left	Yes	partial mastectomy	No				Ductal		8	Intermediate	No	No		No	33.50034	13.72485	0	0		positive		positive	0	1	27.72622	4.5	4.5		30		1
	8	No	right	Yes	No	0	10		20		Yes	No			left	Yes	total mastectomy	Yes	No	0		Lobular		6		No	No		No	46.54073	25.37166	0	0	negative	negative	negative	positive	1	1	18.92402	6		30	1	3	0
	9	No	right	Yes	No	0		Ductal			Yes	No			left	Yes	total mastectomy	Yes	Yes	7	11	Ductal		10	low	Yes	No		No	50.7488	23.44148	0	0	positive		positive		0	1	2.480493	6		20		0
	10		left	Yes	No	0	10	Ductal	35		Yes	No			right	Yes	partial mastectomy	Yes	No	0	12	Ductal		15		No	Yes	Tamoxifen	No	46.3436	24.19165	0	0	positive	positive	positive	positive	0	1	16.18617	4	4	5	20	0	1
	11	No	left	Yes	Yes			Other			Yes	Yes	Other	Ooforektomi	right	Yes	total mastectomy	Yes	Yes	2	8	Lobular		29	Intermediate	Yes	Yes	Tamoxifen	No	40.11499	31.07187	0	0	positive	positive	positive	positive	0	1	7.471595	5	5	5	5	0	0
	12	No		Yes	No	0		Other	35		Yes	Yes	Other	Ooforektomi		Yes	total mastectomy	Yes	No	0	8	Ductal		21		No	No		No	53.3525	20.49008	0	0	negative	positive	negative	positive	0	1	9.787817	6	5	20	5	0	1
	13	No	right	Yes	No	0		Lobular	15		Yes	No			left	Yes	partial mastectomy	No				Ductal		3	high	No	No		No	52.3614	18.39288	0	0	positive	negative	positive	positive	0	1	20.73648	4.5	6	5	10	0	2
	14		right	Yes	No	0		Ductal	20	low	Yes	No			left	Yes	total mastectomy	Yes	No	0	1	Ductal		3		No	No		No	44.43258	17.36893	0	0	positive	positive	positive	positive	0	1	19.35113	5	3.5	5	20	0	0
	15	No	right	Yes	No	0		Ductal			Yes	No			left	Yes	total mastectomy	No				Ductal		5		No	No		No	58.19028	27.31554	0	0	negative	negative	negative	positive	0	1	7.216975	5	6		20		0
	16	No	right	Yes	No	0		Other	23	low	Yes	No			left	Yes	total mastectomy	Yes	No	0	7	Ductal		11		No	No		No	42.68857	26.25325	0	0	positive	positive	positive	positive	0	1	13.46475	5.5	5.5	5	5	0	1
	17		left	Yes	Yes			Other	35	low	Yes	Yes	Other	Ooforektomi	right	Yes	total mastectomy	Yes	No	0	17	Ductal		22	low	Yes	No		No	46.58179	10.83915	0	0	positive	negative	positive	positive	0	1	29.10609	5	5	20	30	1	0
	18		right	Yes	No	0		Other			Yes	No			left	Yes	total mastectomy	No				Ductal		9	high	No	No		No	45.81793	30.2998	0	0	positive	positive	positive	positive	0	1	3.195072	0	5	5	20	0	1
	19		left	Yes	Yes			Ductal	30	low	Yes	No			right	Yes	total mastectomy	Yes	No	0	2	Ductal		8	high	No	No		No	37.89185	30.987	0	0	negative	positive	negative	positive	0	1	10.80356	4	3	40	10	0	0
	20	No	left	Yes	No	0		Other	20		Yes	No			right	Yes	total mastectomy	Yes	No	0	6	Ductal		20	low	Yes	No		No	57.94387	12.3833	0	0	positive		positive		0	1	8.249145	6		20		0
	21	No	left	Yes	No	0		Ductal	30		Yes	Yes	Tamoxifen		right	Yes	total mastectomy	Yes	No	0	3	Ductal		13	Intermediate	No	Yes	Tamoxifen	No	76.282	8.91718	0	0	positive	positive	positive	positive	0	1	5.366188	5.5	4	10	1	1	0
	22	No	left	Yes	Yes				30	low	Yes	No			right	Yes	partial mastectomy	No				Ductal		19	low	No	No		No	57.58179	30.80424	0	0	positive	positive	positive	negative	1	1	3.110198	5	5.5	30	20	0	1
	23	No	right	Yes	No	0		Other	15	Intermediate	Yes	No			left	Yes	total mastectomy	Yes	No	0	1	Ductal		20	low	No	No		Yes	74.23409	10.40931	0	0	positive	negative	positive	negative	1	1	2.340863	5.5	5.5	20	20	1	0
	24	No	right	Yes	No	0		Other	15		Yes	No			left	Yes	total mastectomy	Yes	Yes	2	14	Other	Skirrös	25		No	Yes	Tamoxifen	Yes	64.69815	8.43258	0	0	positive	negative	positive	positive	1	1	12.65435	4	5	10	10	0	1
	25	Yes	left	Yes				Other	40		Yes	No			right	Yes	total mastectomy	Yes	Yes	1	8	Ductal		20		Yes	Yes	Tamoxifen	Yes	48.03833	15.10472	0	0	positive	positive	negative	positive	1	1	4.851471	0	5.5	0	30	0	1
	26		left	Yes	Yes			Ductal	20	low	Yes	No			right	Yes	total mastectomy	Yes	Yes	10	10	Ductal		18	Intermediate	Yes	No		No	57.87817	5.779603	0	0	positive	positive	positive	positive	0	1	17.22656	5	0	30	5	0	0
	27	No	right	Yes	Yes	1		Ductal	25		Yes	No			left	Yes	total mastectomy	Yes	Yes	3	16			15		Yes	Yes	Tamoxifen	No	64.84873	13.76044	0	0	negative	positive	negative	positive	0	1	19.70705	0	3	20	5	0	1
	28	No	left	Yes	Yes			Other	30		Yes	No			right	Yes	total mastectomy	No						25	low	No	No		No	72.28748	9.850787	0	0	positive	positive	positive	positive	1	1	.4490075	4.5	5	20	30	0	0
	29		left	Yes	No	0		Other	15		Yes	No			right	Yes	total mastectomy	Yes	No	0	15	Ductal		10	Intermediate	No	No		Yes	52.78302	31.75907	0	0	positive	positive	negative	positive	1	1	1.199179	2.5	3.5	5	10	0	0
	30	No	right	Yes	No	0			30	low	Yes	No			left	Yes	partial mastectomy	Yes	No	0	11	Other	Tubulär	7	high	Yes	No		No	51.5729	21.79329	0	0	positive	negative	positive	positive	0	1	6.116359	5.5	4	30	20	0	0
	31	No	right	Yes				Ductal	25		Yes	No			left	Yes	total mastectomy	Yes	Yes	1	2	Ductal		10		Yes	No		No	73.0705	8.344969	0	0	positive	positive	positive	positive	1	1	1.297741	5	5.5	20	20	0	0
	32		right	Yes	No	0		Other	70		Yes	No			left	Yes	total mastectomy	Yes	No	0	5	Ductal		35		Yes	No		Yes	48.9911	9.130733	0	0	positive		negative		1	1	11.74264	0		1		0
	34	No	right	Yes				Other	20	Intermediate	Yes	No			left	Yes	total mastectomy	Yes	Yes	2	9	Ductal		20	Intermediate	Yes	No		No	76.37782	3.887748	0	0	positive	negative	positive	positive	0	1	4.451746	6	5	20	20	0	1
	35		right	Yes	Yes			Other	40		Yes	No			left	Yes	total mastectomy	Yes	Yes	2	4	Ductal		25		Yes	Yes	Tamoxifen	No	52.15879	20.37782	0	0	positive	positive	positive	positive	1	1	6.253251	3	2.5	30	5	0	0
	36	No	left	Yes	No	0		Other	30	low	Yes	No			right	Yes	total mastectomy	Yes	Yes	4	8	Ductal		25	low	Yes	No		No	64.91991	4.361396	0	0	positive	negative	positive	positive	1	1	2.206708	4.5	6	30	10	1	1
	37	No		Yes	No	0		Other			Yes	No				Yes	total mastectomy	Yes	No	0	7	Ductal		4		No	No		No	65.22929	5.979466	0	0		positive		positive	0	1	5.83436		4.5		10		1
	38	No	right	Yes	Yes				17	low	Yes	No			left	Yes	total mastectomy	No				Ductal		33	low	No	No		Yes	72.12868	6.176591	0	0	negative	positive	positive	positive	1	1	1.281314	6	5.5	20	20	3	0
	39	No	right	Yes	No	0		Other	15		Yes	No			left	No		No								No	Yes	Tamoxifen	No	77.74675	13.01574	0	0	negative		positive		1	1	3.734428	2.5		5		0
	40		left	Yes	No	0	10	Other	50	low	Yes	No			right	Yes	total mastectomy	Yes	No	0	13	Ductal		22	low	No	No		No	32.19439	22.2423	0	1	negative	negative	positive	negative	0	1	2.184805	6	4	70	95	1	0
	41	No	left	Yes	Yes	2	3	Ductal	25		Yes	No			right	Yes	total mastectomy	Yes	Yes	2	17	Ductal		30	Intermediate	No	No		No	54.87201	26.47228	0	0	negative	positive	positive	positive	0	1	10.58727	6	4	50	0	1	1
	42	No	right	Yes	No	0		Other	20		Yes	No			left	Yes	total mastectomy	Yes	No	0	11	Ductal	Comedo	17	low	No	No		No	36.36414	22.09446	0	1	negative	negative	negative	negative	0	0	16	5	6	30	80	0	0
	43	No	left	Yes	No	0	4		7		Yes	No			right	Yes	total mastectomy	Yes	Yes	1	6					Yes	No		Yes	70.40931	8.908966	0	0	negative	negative	negative	positive	1	1	13.5332	4	0	20		0
	44	No	right	Yes				Ductal	25		No	No			left	Yes	partial mastectomy	No				Ductal		15	low	No	No		No	84.33401	1.582478	0	0	negative	positive	positive	positive	0	0	35.54278	3	5.5	5	40	1	2
	45	No	left	Yes	No	0			20		No	No			right	Yes	total mastectomy	Yes	Yes	3	4	Other	Medullär	20		Yes	No		No	45.54141	3.315537	0	0	negative		negative		0	0	33.72485	5	5	90		0
	46	No	left	Yes	No	0		Other	30		No	No			right	Yes	total mastectomy	Yes	Yes	4	7	Ductal	Comedo	15	low	Yes	No		Yes	39.32375	6.841889	0	0	positive	positive	positive	positive	1	1	4.706366	4	6	10	30	0	0
	47	No	left	Yes	Yes	2	7		45		Yes	Yes	Tamoxifen		right	Yes	partial mastectomy	Yes	No	0	7	Ductal		15		No	Yes	Tamoxifen	Yes	69.50582	10.25051	0	0	positive	positive	positive	positive	1	1	.9500342	5.5	5	5	20	0	2
	50	No	left	Yes	Yes	2	12	Other	45	low	No	Yes	Tamoxifen		right	Yes	total mastectomy	No				Ductal		45	high	No	No		No	70.06708	15.45243	0	0	positive	positive	positive	positive	1	1	2.650239	4.5	4.5	20	5	0	0
	53	No	left	Yes	No	0	19	Ductal	50	low	Yes	No			right	Yes	total mastectomy	Yes	Yes	4	8	Ductal	Duktal + lobulär	20		Yes	Yes	Tamoxifen	Yes	33.05955	10.51882	0	0	positive	positive	positive	positive	1	1	8.958248	6	5.5	30	5	0	0
	54	No	right	Yes	No	0	10	Ductal	26		No	Yes	Tamoxifen		left	Yes	total mastectomy	No				Ductal	Pagets	40		No	No		No	67.06365	14.89938	0	0	positive		positive	negative	0	1	5.817933	4	6	20	10	0	0
	55		right	Yes	Yes	4	8	Ductal	35		Yes	No			left	Yes	partial mastectomy	Yes	No	0	11	Lobular		17	low	No	No		Yes	36.32033	1.34976	0	0	positive	positive	positive	positive	1	1	3.581109	6	5	20	20	0	1
	56	No	right	Yes	Yes	1	7	Ductal	40		Yes	Yes	Tamoxifen		left	Yes	total mastectomy	Yes	Yes	1	10	Ductal		15		Yes	Yes	Tamoxifen	No	64.24367	.3778234	0	0	positive		positive		0	1	28.15879	5.5		30		0
	57	No	right	Yes	No	0	11	Ductal	14		No	No			left	Yes	total mastectomy	Yes	No	0	7		Adenocarcinom	20		No	No		Yes	57.0486	3.373032	0	0		positive		positive	1	1	5.691992		4		5		1
	58	No	left	Yes	Yes	1	13	Ductal	35	low	No	No			right	Yes	total mastectomy	Yes	No	0	15	Lobular	Delvis duktal	35		Yes	No		No	60.55305	3.088296	1	0	positive	positive	positive	positive	0	1	24.23545	4.5	6	5		0
	59	No	left	Yes	No	0	16	Ductal	30	low	No	No			right	Yes	total mastectomy	Yes	No	0	12	Ductal		26		No	No		Yes	73.52772	9.078713	0	0	negative	negative	positive	positive	1	1	5.078713	5	6	5	20	0	3
	60	No	right	Yes	Yes	2	17	Ductal	20		Yes	No			left	Yes	total mastectomy	Yes	Yes	6	6	Ductal		35	low	Yes	Yes	Tamoxifen	No	67.23614	4.539357	0	0	negative		negative	negative	0	1	.6187543	5	6	40	40	0	0
	61	No	left	Yes	No	0	13	Ductal	20		Yes	No			right	Yes	partial mastectomy	Yes	No	0	16	Ductal		15	high	Yes	No		No	56.40794	1.990417	0	0	positive	positive	positive	positive	0	1	16.68172	5.5	4	30	10	0	1
	62	No	left	Yes	No	0	21	Ductal	20	Intermediate	No	No			right	Yes	total mastectomy	No				Ductal		12	Intermediate	No	No		No	72.26009	3.764545	0	0	positive	negative	positive	positive	1	1	22.74333	5.5	4	20	10	0	1
	63	No	left	Yes	No	0	13	Ductal	15	low	Yes	No			right	Yes	total mastectomy	No				Other	Mucinös	13	Intermediate	No	No		No	67.38672	21.47023	0	0	positive	positive	positive	positive	1	1	.1314168	6	5.5	10	30	0	0
	64	No	left	Yes				Ductal	15		No	Yes	Tamoxifen		right	Yes	partial mastectomy	Yes	Yes	5	11	Ductal		90	low	No	Yes	Tamoxifen	No	78.30801	1.32512	0	0	negative	negative	positive	positive	0	1	.7118412	4	5.5	20	20	0	1
	65	No	right	Yes	No	0	8	Other	27	high	No	Yes	Tamoxifen		left	Yes	total mastectomy	No				Other	Slembildande adenocarcinom. mucinös	10		No	Yes	Tamoxifen	No	83.56742	.3832991	0	0	positive	positive	positive	positive	1	1	8.481862	5	5	50	5	0	0
	66	Yes	right	Yes	No	0	7	Other	18		Yes	No			left	Yes	partial mastectomy	Yes	No	0	5	Ductal	Comedo	10		Yes	No		No	30.81177	4.692676	0	0		negative		negative	0	0	27.21697		5.5		80		0
	67	No	left	Yes	Yes	1	8	Ductal	20		Yes	No			right	Yes	total mastectomy	Yes	Yes	2	6	Lobular	LCIS	22		No	No		Yes	39.50719	3.947981	0	0	positive	positive	positive	positive	1	1	1.043121	4	4.5	20	5	3	3
	68	No	left	Yes	Yes	9	10	Ductal	55	low	Yes	Yes	Tamoxifen		right	Yes	partial mastectomy	No							low	No	No	Other	Yes	59.69336	6.151951	0	0	negative	negative	positive	positive	1	1	2.130048	4	5.5	20	30	0	0
	69	No	left	Yes				Ductal	30		No	No			right	Yes	total mastectomy	No				Ductal		10		No	No		No	85.52499	1.593429	0	0	negative	positive	positive	positive	0	1	15.52635	5	6	20	30	1	1
	70	Yes	right	Yes	No	0	23	Ductal	45	low	Yes	No			left	Yes	total mastectomy	Yes	No	0	10	Ductal		20	low	Yes	No		Yes	46.51882	2.184805	0	0	negative	negative	negative	negative	1	1	4.44627	6	4.5	40	80	0	1
	71	No	right	Yes	Yes	5	10	Ductal	27		Yes	No			left	Yes	total mastectomy	Yes	No	0	4	Ductal	Delvis mucinös	8	Intermediate	No	No		No	74.55441	.6461328	0	0	positive	positive	positive		0	1	7.422314	6	4	20	1	0	0
	73	No	right	Yes	Yes	1	11	Ductal	20	low	Yes	No	Tamoxifen		left	Yes	total mastectomy	No					Papillär. cribiform	5	high	No	No		Yes	62.39562	.5338809	0	0	negative		positive		1	1	.6981519	4.5	5	30		1
	74	No	right	Yes	Yes	1	7		9	Intermediate	Yes	No			left	Yes	partial mastectomy	No				Other	Medullär	12	low	No	Yes	Tamoxifen	Yes	71.11568	13.78508	0	0		negative		negative	1	1	2.956879		6		70		1
	75	No	right	Yes	No	0	14	Ductal	20	Intermediate	Yes	No			left	Yes	total mastectomy	Yes	No	0	15	Ductal		27	Intermediate	No	Yes	Tamoxifen	No	60.60233	21.46201	0	0		negative		positive	0	1	7.893224		5.5		10		0
	76	No	right	Yes	Yes	10	15	Lobular	40		Yes	Yes	Tamoxifen		left	Yes	total mastectomy	Yes	No	0	9	Ductal		22		No	Yes	Tamoxifen	No	53.36893	4.561259	0	0	positive		positive		0	0	25.80972	4.5		20		0
	77	No	right	Yes	No	0	9	Ductal			No	No			left	Yes	partial mastectomy	Yes	No	0	19	Ductal		5	high	No	No		No	48.846	19.57016	0	0	positive	negative	positive	positive	0	0	10.61465	6	3.5		5		1
	79	No	left	Yes	No	0	20	Ductal	15		No	No			right	Yes	total mastectomy	Yes	No	0	15	Lobular		35	low	No	Yes	Tamoxifen	Yes	71.83573	3.104723	0	0	positive	positive	positive	positive	1	1	1.522245	5	6	10	30	0	0
	80	No	right	Yes	No	0		Ductal	23	Intermediate	Yes	No			left	Yes	total mastectomy	Yes	Yes	1	6	Ductal		15		Yes	Yes	Tamoxifen	No	47.68789	.4462697	0	0	positive	positive	positive	positive	0	0	29.51129	5	5.5	10	10	1	2
	81	No	right	Yes	Yes	3	17	Ductal	15		Yes	No			left	Yes	partial mastectomy	Yes	No	0	9	Other	Mucinös	25	high	Yes	No	Tamoxifen	No	51.30458	14.88843	0	0	positive	positive	positive	positive	0	0	14.68036	4.5	0	1	1	1	0
	83	No	left	Yes	No	0	10		21		Yes	No			right	Yes	partial mastectomy	Yes	No	0	9	Lobular		12	Intermediate	No	No	Tamoxifen	No	57.54141	14.74333	0	0		negative		positive	0	0	14.32991		5		5		0
	84	No	left	Yes	Yes	4	7	Lobular	12		No	Yes	Tamoxifen		right	Yes	total mastectomy	Yes	No	0	7	Other	Tubulär	5		No	Yes	Tamoxifen	No	79.44969	1.42642	0	0	negative	positive	positive	positive	0	1	9.820671	5	5	10	5	1	0
	85	No	right	Yes	No	0	9	Ductal	20		Yes	No			left	Yes	partial mastectomy	Yes	No	0	7	Ductal		11	Intermediate	Yes	No		No	54.85558	6.151951	0	0	positive	positive	positive	positive	0	0	21.7358	5	5.5	20	5	0	0
	86	No	left	Yes	Yes	1	7	Ductal	30	low	Yes	Yes	Tamoxifen		right	Yes	total mastectomy	Yes	No	0	5	Ductal		1	Intermediate	No	Yes	Tamoxifen	No	73.92197	1.790554	0	0	positive	negative	positive	negative	1	1	11.92608	4	4	20	20	0	0
	87	No	right	Yes	Yes	10	10	Ductal	45		Yes	Yes	Tamoxifen		left	Yes	total mastectomy	Yes	No	0	10	Ductal		25	Intermediate	No	Yes	Tamoxifen	No	70.31896	14.54073	0	0	positive	negative	positive	positive	0	1	6.518823	5.5	3.5	30	10	3	2
	88	No	left	Yes	Yes	2	19	Ductal	15	low	Yes	No			right	Yes	total mastectomy	Yes	No	0	9	Ductal		27	high	No	Yes	Tamoxifen	No	46.75702	18.43669	0	0	positive	positive	positive	positive	0	0	9.043121	5.5	6	20	10	1	0
	89	No	left	Yes	No	0	8	Ductal	20	Intermediate	No	No			right	Yes	total mastectomy	Yes	No	0	6					No	No		No	74.19849	.4709103	0	0	positive	negative	positive	negative	0	1	11.31828	5	0	5	0	0	0
	90	Yes	right	Yes				Lobular	70		Yes	No			left	Yes	total mastectomy	Yes	Yes	17	19	Lobular		50		Yes	Yes	Tamoxifen	Yes	36.97467	.4188912	0	0	positive	positive	positive	positive	1	1	2.362765	5.5	4	5	5	1	1
	91	No	left	Yes	No	0	15	Ductal	25	low	No	Yes	Tamoxifen		right	Yes	total mastectomy	Yes	Yes	2	6	Lobular		22		Yes	Yes	Tamoxifen	No	70.2861	8.232718	0	0	negative	positive	negative	positive	1	1	9.700206	6	5	40	10	2	0
	92	No	left	Yes	No	0	11	Other	17		No	No			right	Yes	total mastectomy	Yes	No	0	1	Ductal		13	Intermediate	No	Yes	Tamoxifen	No	56.30116	18.12457	0	0	positive	positive	positive	positive	1	1	3.477071	5	5	5	20	0	1
	93	No	right	Yes	Yes	3	8	Ductal	38		Yes	No			left	Yes	partial mastectomy	Yes	No	0	11	Ductal		20	low	Yes	Yes	Tamoxifen	Yes	45.27584	.4681725	0	0	negative	negative	negative	negative	1	1	1.850787	5.5	6	20	95	3	0
	96	No	right	Yes	Yes	4	13	Ductal	18		Yes	Yes	Tamoxifen		left	Yes	partial mastectomy	Yes	No	0	3			8		Yes	No		No	62.61465	6.097194	0	0	positive	positive	positive	positive	0	1	14.77892	5.5	6	10	30	0	2
	97	No	left	Yes	No	0	9	Ductal	14	Intermediate	Yes	No			right	Yes	partial mastectomy	Yes	No	0	10	Ductal	Delvis lobulär	10	Intermediate	Yes	No		Yes	52.56947	.5174538	0	0	positive	positive	positive	positive	1	1	20.61602	4	5	5	5	0	0
	98		left	Yes	No	0	5	Ductal	50	low	Yes	Yes	Tamoxifen		right	Yes	total mastectomy	Yes	Yes	13	19	Lobular		80		Yes	No	Tamoxifen	Yes	44.08761	1.902806	0	1	positive	positive	positive	negative	1	1	.5941136	5	4	5	10	0	1
	99	No	right	Yes	No	0	13	Lobular	11	high	No	No			left	Yes	total mastectomy	No				Lobular		10	Intermediate	No	No		No	80.99384	4.867898	0	0	positive	positive	positive	positive	0	1	8.804928	6	6	20	5	1	0
	100	No	right	Yes	No	0	10	Ductal	12		Yes	No			left	Yes	partial mastectomy	Yes	No	0	10	Ductal		8	high	Yes	No		No	57.27858	1.798768	0	0	positive		positive	positive	0	0	23.39494	5.5	5.5	5	20	0	1
	101	No	right	Yes	No	0	10		30		Yes	No			left	Yes	total mastectomy	Yes	Yes	1	12	Ductal		30	low	No	No		Yes	46.63107	11.98083	0	0	positive	negative	positive	positive	1	1	8.457221	5	6	80		0	0
	102	No	left	Yes	No	0	12	Ductal	5		Yes	No			right	Yes	partial mastectomy	Yes	No	0	8	Ductal		18	high	Yes	Yes	Tamoxifen	No	60.18617	14.84463	0	0	negative	positive	positive	positive	0	0	10.16016	5	5	20	10	0	0
	103	No	left	Yes	No	0	6	Other	5		No	Yes	Tamoxifen		right	Yes	total mastectomy	Yes	Yes	1	13	Ductal	Duktal + lobulär	15		Yes	No		Yes	57.66188	1.300479	0	0	negative	positive	negative	positive	1	1	15.0527	6	4.5	30	20	1	0
	105	No	right	Yes	No	0	10	Lobular	40		Yes	Yes	Tamoxifen		left	Yes	total mastectomy	Yes	Yes	1	2	Lobular		42	Intermediate	No	Yes	Other	No	55.49897	15.83299	0	0	negative	negative	positive	positive	0	0	8.985626	6	5.5	1	10	0	0
	106	No	left	Yes	No	0	17	Lobular	10		Yes	No			right	Yes	total mastectomy	Yes	Yes	4	4	Ductal		35	low	Yes	Yes	Tamoxifen	Yes	53.28953	1.103354	0	0	negative	negative	negative	negative	1	1	1.437372	5	5.5	30	80	1	0
	107	No	left	Yes	Yes	3	14	Ductal	30		Yes	Yes	Tamoxifen		right	Yes	total mastectomy	Yes	Yes	5	5	Lobular	Delvis duktal	45		No	No		Yes	60.21629	3.852156	0	0	positive	positive	positive	positive	1	1	4.342231	6	6	50	20	1	1
	108	No	right	Yes	Yes	2	7	Ductal	35	Intermediate	Yes	Yes	Tamoxifen		left	Yes	total mastectomy	Yes	No	0	12	Ductal		17	low	No	Yes	Tamoxifen	No	69.73306	10.10267	0	0	negative	positive	positive	positive	1	1	13.41273	0	4.5	0	20	0	0
	109	No	left	Yes	No	0		Ductal	12		Yes	No			right	Yes	partial mastectomy	Yes	Yes	1	5	Lobular		50		Yes	Yes	Tamoxifen	No	51.84942	.3504449	0	0	negative	positive	positive	positive	0	0	24.1232	5	4	1	10	1	0
	110	No	left	Yes	No	0	8	Ductal	25		No	Yes	Tamoxifen		right	Yes	total mastectomy	Yes	Yes	1	12		Signetringtyp	70	low	Yes			Yes	50.97057	.550308	0	0	positive	negative	positive	negative	1	1	1.46475	3.5	5	1	20	1	0
	111	No	right	Yes	No	0	5	Ductal	4		Yes	No			left	Yes	total mastectomy	Yes	Yes	11	11	Ductal		20	Intermediate	No	No	Tamoxifen	Yes	66.57084	11.35387	0	0	positive	negative	positive	positive	1	1	2.995209	5	3.5	1	10	1	0
	112	No	right	Yes	No	0	8	Ductal	49	low	Yes	Yes	Tamoxifen		left	Yes	total mastectomy	Yes	No	0	15	Ductal		15		No	Yes	Tamoxifen	No	63.98905	2.28063	0	0	negative		negative		0	1	4.6219	6	4.5	20		3
	113	No	left	Yes	Yes	2	10	Ductal	15		Yes	Yes	Tamoxifen		right	Yes	total mastectomy	Yes	Yes	2	24	Ductal		28	Intermediate	No	Yes	Tamoxifen	Yes	37.51403	13.74401	0	0		positive		positive	0	0	10.37919		5.5		20		1
	114	No	right	Yes	No	0	5	Ductal	32		Yes	No			left	Yes	total mastectomy	Yes	Yes	11	18	Ductal		30	low	No	Yes	Tamoxifen	No	72.34223	13.53046	0	0	positive	positive	positive	positive	1	1	3.904175	4	5.5	1	20	0	1
	115	No	right	Yes	No	0	10	Ductal	12		Yes	No			left	No										No	No	Other	Yes	69.10883	14.98152	0	0	negative		positive		1	1	.7994524	4		1		0
	116	No	right	Yes	No	0	10	Ductal			No	No			left	Yes	partial mastectomy	Yes	No	0	7	Lobular	LCIS	10		Yes	No		No	57.70568	6.913073	0	0	negative	positive	negative	positive	0	1	23.01711	6	5		5		0
	117	No	right	Yes	No	0	9	Lobular	30		No	No			left	Yes	partial mastectomy	No				Ductal		10	Intermediate	No	No		No	70.13278	7.958932	0	0	positive	positive	positive	positive	0	1	13.52225	5.5	4	5	10	0	0
	118	No	right	Yes	No	0	10	Ductal	32	high	No	No			left	Yes	total mastectomy	Yes	No	0	16	Lobular		10		No	No		No	67.00343	.7638603	0	0	negative		positive		1	1	.4243669	5		1		0
	120	No	right	Yes	Yes	3	17	Lobular	11		Yes	Yes	Tamoxifen		left	Yes	partial mastectomy	No				Lobular		1		No	No		No	65.04038	3.37577	0	0	negative		positive		0	1	19.33196	3.5		1		0
	121	No	right	Yes	No	0	11	Other	10	high	Yes	No			left	Yes	total mastectomy	Yes	No	0	14	Lobular		15		No	No		No	69.3525	4.183436	0	0	positive	negative	positive	positive	0	1	18.75975	6	6	20	10	0	1
	122	No	right	Yes	Yes	6	9	Ductal	45		Yes	Yes	Tamoxifen		left	Yes	total mastectomy	Yes	Yes	1	4	Ductal		12	low	Yes	Yes	Tamoxifen	No	73.4757	2.086242	0	0	positive	negative	positive	negative	0	1	12.49555	5.5	6	20	20	3	3
	124	No	right	Yes	Yes	1	17	Ductal	25	Intermediate	Yes	No			left	Yes	partial mastectomy	Yes	No	0	15	Ductal		6	Intermediate	No	No		Yes	46.47776	4.963724	1	0	positive	positive	positive	positive	0	0	17.7796	4.5	4	5	1	0	0
	125	No	right	Yes	No	0	10	Lobular	15		No	No			left	Yes	partial mastectomy	Yes	No	0	9	Lobular		22		No	Yes	Tamoxifen	No	53.69473	3.118412	0	0	positive	positive	positive	positive	1	1	15.73717	4	5	1	10	0	0
	126		right	Yes							No	No			left	Yes	total mastectomy	Yes	No	0	4	Ductal	Comedo	15		No	No		Yes	54.98426	14.69952	0	0		positive		positive	1	1	10.10814		6		20		0
	127	No	right	Yes	No	0	11	Ductal	7	low	Yes	No			left	Yes	total mastectomy	Yes	Yes	4	26	Ductal	Delvis medullär	12	low	Yes	No		No	36.30116	4.553046	0	1	negative	negative	negative	negative	0	0	16.39699	5	6	20	80	0	0
	128	No	left	Yes	No	0	14	Other	13	high	No	No			right	Yes	partial mastectomy	Yes	No	0	9	Other	Mucinös	15	Intermediate	No	Yes	Tamoxifen	No	67.29911	3.986311	0	0	positive	positive	positive	positive	0	1	6.9068	4.5	5	1	5	0	0
	129	No	left	Yes	No	0	25	Other	8		Yes	No			right	Yes	partial mastectomy	Yes	No	0	14	Lobular		18	Intermediate	Yes	Yes	Other	No	50.09172	9.639973	0	0	positive	positive	positive	positive	0	0	10.4449	3	5	10	20	0	0
	130	No	left	Yes	No	0	14	Ductal	30	low	Yes	No			right	Yes	total mastectomy	Yes	Yes	3	11		Adenocarcinom	10	low	No	No		Yes	44.38056	2.433949	0	0	positive	negative	positive	negative	1	1	3.301848	5.5	5	60	20	3	3
	131	No	right	Yes	No	0	7	Ductal	14	low	Yes	No			left	Yes	total mastectomy	Yes	No	0	21	Lobular		35	Intermediate	Yes	Yes	Tamoxifen	No	51.66325	3.137577	0	0	negative	positive	negative	positive	0	0	16.35044	0	5.5	50	10	0	1
	132	Yes	right	Yes	No	0	13	Ductal	20		No	No			left	Yes	partial mastectomy	Yes	No	0	5	Ductal	Comedo	21	low	No	Yes	Tamoxifen	No	39.15948	9.79603	0	0	negative	negative	negative	negative	0	1	15.74812	5.5	0	70	10	0	0
	133	No	right	Yes	No	0	21	Ductal	16	Intermediate	Yes	No			left	Yes	total mastectomy	Yes	Yes	9	9	Lobular		15	Intermediate	Yes	Yes	Tamoxifen	Yes	57.0267	3.665982	0	1	positive	negative	positive	positive	1	1	3.238878	5	4	10	20	0	1
	134		right	Yes	No	0	15	Other	30		No	No			left	Yes	partial mastectomy	No				Other	Tubulär	6	high	No	No		No	73.3525	2.253251	0	0	positive	positive	positive	positive	0	1	8.941821	5.5	5	20	1	0	0
	135	No	left	Yes	No	0	11	Ductal	5	low	Yes	No			right	Yes	total mastectomy	Yes	Yes	19	23	Ductal		20	Intermediate	Yes	No		Yes	42.22587	3.175907	0	1		negative		negative	1	1	1.883641		3.5		10		3
	136	No	right	Yes	No	0	10	Ductal	17	Intermediate	Yes	No			left	Yes	partial mastectomy	Yes	Yes	2	19	Other	Medullär	15	low	Yes	Yes	Tamoxifen	Yes	54.54073	1.98768	0	0	negative	positive	positive	positive	1	1	10.16838	6	5	10	30	0	1
	137	No	left	Yes	Yes	7	15	Ductal	23	Intermediate	Yes	Yes	Tamoxifen		right	Yes	partial mastectomy	Yes	Yes	7	23	Ductal		15	Intermediate	Yes	Yes	Other	No	74.57632	3.756331	0	0	positive	negative	positive	negative	1	1	6.182067	6	6	5	20	0	0
	138	No	right	Yes				Ductal	10	high	No	No			left	Yes	total mastectomy	Yes	No	0	6	Lobular		20	Intermediate	No	Yes	Tamoxifen	No	57.01848	2.395619	0	0	positive	positive	positive	positive	0	0	14.39014	4	4.5	10	30	0	0
	140	No	right	Yes	Yes	9	17	Lobular	100	high	Yes	Yes	Tamoxifen		left	Yes	total mastectomy	No				Lobular		30		No	Yes	Tamoxifen	No	73.64271	1.555099	0	0	positive	negative	positive	negative	1	1	2.176591	5	6	10	5	0	2
	141	No	right	Yes	Yes	3	8	Other	70	Intermediate	Yes	No			left	Yes	total mastectomy	Yes	Yes	23	26	Lobular		12	Intermediate	No	No		Yes	50.90212	1.442847	1	1	positive	negative	positive	positive	1	1	1.018481	5	6	30	30	1	0
	142	No	left	Yes	No	0	7	Ductal	12	high	Yes	No			right	Yes	partial mastectomy	Yes	No	0	8	Ductal		16	low	Yes	Yes	Tamoxifen	Yes	67.22245	2.677618	0	0	positive	positive	positive	positive	0	0	13.33607	5.5	4	10	5	0	0
	143	No	left	Yes	No	0	11	Lobular	8	Intermediate	No	No			right	Yes	partial mastectomy	No				Ductal		8	high	No	No		No	75.50993	1.24846	0	0	positive	positive	positive	positive	1	1	5.765914	0	4	0	5	0	0
	144		right	Yes	No	0	4	Ductal	1	high	No	No			left	Yes	total mastectomy	Yes	Yes	12	12	Ductal	Enl demo. Står ej i PAD	20		Yes	Yes	Tamoxifen	No	58.33539	4.013689	0	1	positive	positive	positive	positive	0	0	15.82478	4.5	5	20	20	0	1
	145	No	right	Yes	Yes	1	12	Ductal	55	Intermediate	Yes	No			left	Yes	total mastectomy	Yes	Yes	9	12	Ductal	Inväxt i hud	12	Intermediate	Yes	No		Yes	57.41547	.6652977	1	1	negative	negative	negative	negative	1	1	10.3655	6	5	30	20	3	0
	146	No	right	Yes	No	0	11	Lobular	15		Yes	No			left	Yes	partial mastectomy	Yes	No	0	16	Lobular		24	Intermediate	Yes	No		Yes	49.66461	9.459274	0	0	positive	positive	positive	positive	1	1	6.642026	5	5	30	30	1	1
	147	No	right	Yes	No	0	17	Lobular	17	Intermediate	Yes	No			left	Yes	partial mastectomy	Yes	No	0	2	Ductal		11	high	Yes	Yes	Tamoxifen	No	71.29363	3.978097	0	0	positive	positive	positive	positive	0	0	11.35661	4.5	5	5	10	0	1
	148	No	left	Yes	No	0	10	Ductal	22	Intermediate	Yes	Yes	Tamoxifen		right	Yes	total mastectomy	Yes	No	0	2	Ductal		14	high	No	Yes	Other	No	43.68515	4.594114	0	0	positive	positive	positive	positive	0	0	10.39014	5	6	20	10	1	1
	149		left	Yes	Yes	1	12	Other	45		Yes	No			right	No						Lobular				No	No		Yes	59.79192	4.501027	1	0	positive		positive		1	1	2.924025	5.5		20		0
	150	No	right	Yes	Yes	3	16	Ductal	27	low	Yes	No			left	Yes	total mastectomy	Yes	No	0	8	Lobular		17		No	Yes	Tamoxifen	No	47.9425	2.38193	1	0	negative		negative		0	0	11.56742	6		30		0
	151	No	right	Yes	Yes	3	11	Lobular	70		Yes	No	Tamoxifen		left	Yes	total mastectomy	Yes	Yes	6	7	Ductal	Delvis lobulär	40	Intermediate	No	Yes	Tamoxifen	No	66.26147	7.025325	0	0	positive	positive	positive	positive	1	1	.3230664	6	5	1	30	1	1
	152	No	left	Yes	No	0	12	Ductal	20	low	Yes	No			right	Yes	partial mastectomy	Yes	No	0	16	Ductal		18	Intermediate	No	No		Yes	58.31075	2.015058	1	0	negative	positive	negative	positive	1	1	3.101985	5	4.5	60	5	0	1
	153	No	left	Yes				Other	5	high	No	No			right	Yes	partial mastectomy	No				Ductal		10	Intermediate	No	No		No	70.75975	3.348392	0	0		positive		positive	0	1	8.525667		4		20		0
	154	No	left	Yes	Yes	1	9	Ductal	32		Yes	Yes	Tamoxifen		right	Yes	total mastectomy	Yes	Yes	1	10	Ductal		35	low	No	Yes	Other	Yes	68.44901	8.287475	0	0	negative	negative	negative	negative	1	1	2.683094	4	5	30	10	3	0
	155	No	left	Yes	Yes	2	21	Ductal	16	high	No	Yes	Tamoxifen		right	Yes	total mastectomy	Yes	Yes	1	14	Ductal		25	low	No	Yes	Other	Yes	54.14648	3.227926	0	0	positive	positive	positive	positive	1	1	2.028747	3.5	6	20	30	0	0
	156	No	right	Yes	Yes	7	16	Ductal	35	Intermediate	Yes	No			left	Yes	total mastectomy	Yes	Yes	1	16	Ductal		17	Intermediate	No	No		Yes	57.86448	1.664613	1	1	positive	positive	positive	positive	1	1	3.091033	5	4.5	10	1	0	0
	157	No	right	Yes	No	0	12	Ductal	10	high	Yes	Yes	Tamoxifen		left	Yes	partial mastectomy	Yes	No	0	8	Lobular		13	high	Yes	Yes	Other	No	55.62492	1.182752	0	0	positive	positive	positive	positive	0	1	10.01232	5	5	10	5	0	1
	158	No	right	Yes	No	0	13	Lobular	25	low	Yes	No			left	Yes	partial mastectomy	Yes	No	0	5	Ductal		12	Intermediate	Yes	Yes	Tamoxifen	No	62.89938	4.799452	1	0	negative	positive	negative	positive	0	0	6.795346	0	5	10	10	0	0
	159	No	right	Yes	Yes	7	15	Ductal	12	Intermediate	Yes	No			left	Yes	total mastectomy	No				Lobular		2.5	Intermediate	No	No		No	59.80288	3.671458	1	0	negative	positive	negative	positive	0	0	7.323751	6	5	30	5	3	1
	160	No	left	Yes	No	0	1	Lobular	15	Intermediate	Yes	Yes	Tamoxifen	Tamoxifen 0310-040220. Därefter Femar 2.5mg.	right	Yes	partial mastectomy	Yes	No	0	1	Ductal		10	high	Yes	Yes	Other	No	58.20397	1.007529	0	0	positive		positive		0	0	9.87269	6	5	1		1
	161	No	right	Yes	No	0	18	Ductal	7		No	No			left	Yes	partial mastectomy	Yes	Yes	7	21	Ductal		15	Intermediate	Yes	Yes	Tamoxifen	Yes	46.80082	10.33539	0	1	negative	negative	negative	negative	1	1	2.524298	5	6	30	30	0	1
	162	No	right	Yes	Yes	2					Yes	No			left	Yes	total mastectomy	Yes	No	0	9	Other	Tubulär	18		No	No		No	44.65161	23.10198	0	0	negative	negative	negative	positive	0	1	21.26489	5.5	5	30	5	0	0
	163		right	Yes	No	0					Yes	No			left	Yes	total mastectomy	Yes	Yes	9	10	Ductal	Comedo	33		No	No		Yes	47.5373	24.20534	0	0		negative		negative	1	1	.4462697	4.5	5.5		30	0	3
	165		right	Yes	No	0		Other	10		Yes	No			left	Yes	total mastectomy	Yes	No	0	8	Other	Tubulär	3		No	No		No	37.17454	21.5551	0	0	positive	positive	positive	positive	0	1	12.73101	5	5	10	10	0	1
	166	No	right	Yes							Yes	No			left	Yes	partial mastectomy					Other	Papillär	17		No	No		No	54.79535	29.75222	0	0	positive		positive		0	1	8.646132	4		20		1
	167		right	Yes							Yes	No			left	Yes	total mastectomy	Yes	Yes	1				60	low	Yes	No		Yes	41.15811	18.55989	0	0	negative	negative	negative	negative	1	1	1.127995	0	6	50	0	0	0
	168		left	Yes	No	0		Other	20	low	Yes	No			right	Yes	partial mastectomy	No				Other	Medullär	40		No	No		No	36.3614	25.48939	0	0	negative	positive	negative	negative	1	1	2.592745	4	5	70	30	1	0
	169		left	Yes	Yes			Other	15		Yes	Yes	Other	Ooforektomi	right	Yes	total mastectomy	Yes	Yes	2	14	Ductal	Duktal + tubulär	6		Yes	No		No	49.05407	15.71526	0	0	positive	positive	positive	positive	0	1	7.780972	5	5	5	5	0	0
	170	No	right	Yes	Yes	1		Other	35		Yes	Yes	Other	Ooforektomi	left	Yes	total mastectomy	No				Ductal	Comedo. slembildande	9		No	No		No	64.75838	19.03628	0	0	positive	positive	positive	positive	0	1	2.390144	4	5	1	10	0	0
	171	No	right	Yes	No	0		Other	20		Yes	No			left	Yes	total mastectomy	Yes	No	0	13	Ductal		13		No	No		No	70.05886	15.62765	0	0	negative	negative	negative	positive	0	1	8.870637	6	3.5	40	5	3	0
	172	No	right	Yes	Yes						Yes	Yes	Other	Ooforektomi	left	Yes	total mastectomy	Yes	No	0	3	Lobular		10		No	No		No	59.01437	23.27173	0	0	negative		positive		0	1	2.480493	6		20		0
	173		right	Yes	No	0			22		Yes	Yes	Other	Ooforektomi	left	Yes	total mastectomy	Yes	No	0	20	Ductal		20		Yes	No		No	47.89049	13.99316	0	0	positive	positive	positive	positive	0	1	24.3614	5.5	6	30	30	1	1
	174		left	Yes	No	0			30		Yes	No			right	Yes	total mastectomy	Yes	No	0	13	Ductal	Comedo	30		No	No		Yes	42.66119	24.69541	0	0	positive	negative	positive	positive	1	1	3.110198	5	6	10	30	0	0
	175	No	right	Yes	No	0		Other	50		Yes	No			left	Yes	total mastectomy					Other	Mucinös	30		No	No		No	68.97194	12.83778	0	0	negative	positive	positive	positive	1	1	.1314168	0	4	5	5	0	1
	176	No	left	Yes	No	0			30		Yes	No			right	Yes	total mastectomy	Yes	No	0	9	Other	Tubulär	13		No	No		No	63.09925	15.90691	0	0	negative		positive		0	1	9.590692	4.5		40		0
	177	No	right	Yes	No	0					Yes	No			left	Yes	partial mastectomy	No				Ductal		23		No	Yes	Other	No	65.55784	23.5154	0	0	negative	positive	positive	positive	0	1	3.060917	0	6	10	20	3	2
	178	No	left	Yes	No	0			5		Yes	No			right	Yes	total mastectomy	Yes	No	0	12	Ductal	Comedo	40		No	No		No	53.52224	15.36482	0	0	negative	negative	negative	negative	0	1	9.563313	6	6	20	30	1	3
	179	No	right	Yes	No	0					Yes	No			left	Yes	total mastectomy	Yes	No	0	10	Ductal	Comedo	18		No	No		No	61.70294	16.49281	0	0	positive		positive		0	1	14.52704	5.5		20		1
	180		right	Yes	No	0					Yes	No			left	Yes	total mastectomy	Yes	No	0	3	Other	Kribös	5	high	No	No		No	41.24025	29.50856	0	0	positive	positive	positive	positive	1	1	12.46817	5	5	10		0
	181		right	Yes	No	0		Other	20		Yes	No			left	Yes	total mastectomy	Yes	No	0	14	Other	Medullär	23		No	No		Yes	67.53183	8.539356	0	0	positive	positive	positive	positive	1	1	1.314168	0	4.5	5	20	0	0
	182	No	left	Yes							No	No			right	Yes	total mastectomy	Yes	No	0	11	Other	Tubulär	8		No	No		Yes	66.79808	8.621492	0	0	positive	negative	positive	positive	1	1	4.952772	4	5	5	20	0	0
	183	No	left	Yes	No	0					Yes	No			right	Yes	total mastectomy	Yes	No	0	14		Metaplastisk	18		No	No		No	60.45722	12.40246	0	0	negative	negative	negative	negative	0	1	11.84394	3	6	10	20	0	0
	184	No	left	Yes							No	No			right	No		No				Other	Tubulär	15		No	No		No	73.47296	12.5859	0	0	negative		negative		0	1	5.897331	0		40		0
	185		left	Yes											right	Yes	total mastectomy	Yes	No	0	15		Signetringtyp	43		No	No		No	54.64476	12.03012		0	positive	negative	positive	positive	1	1	18.05613	6	6	5	10	1	0
	186		right	Yes	No	0		Other	20		Yes	No			left	Yes	total mastectomy	Yes	Yes	9	17	Ductal	Duktal + tubulär	10		Yes	No		Yes	50.73785	11.00068	0	0	positive	positive	positive	positive	1	1	5.327857	5.5	6	10	30	0	0
	187		left	Yes	No	0		Other			No	No			right	Yes	partial mastectomy	Yes	No	0	8	Ductal		20		Yes	No		Yes	44.6078	22.02601	0	0	positive	negative	positive	negative	1	1	6.628337	5	4.5	5	10	0	0
	188	No	left	Yes	Yes	1					No	No			right	Yes	total mastectomy	Yes	Yes	3	11	Ductal		30	low	No	Yes	Tamoxifen	Yes	46.17933	27.09651	0	0	positive	negative	negative	positive	0	0	15.02532	0	4	5	10	1	0
	189	No	left	Yes	No	0			10		Yes	No			right	No										No	Yes	Tamoxifen	No	63.68241	24.04654	0	0	negative		negative		0	1	1.092402	0		40		0
	190		right	Yes	No	0		Other	20		Yes	No			left	Yes	total mastectomy	Yes	No	0	7	Ductal	Comedo	15		No	No		No	73.13895	6.732375	0	0	negative		negative		0	1	13.93292	5		40		0
	193	No	right	Yes	Yes	4	20	Other	30		Yes	No			left	Yes	partial mastectomy	Yes	No	0	13	Ductal		12		Yes	No		Yes	49.10609	5.100616	0	0	negative		positive		1	1	7.759069	5		10		3
	194	No	left	Yes					15		No	No			right	Yes	total mastectomy	No				Ductal	Duktal + tubulär	17		No	No		No	86.5024	10.00137	0	0	positive	positive	positive	positive	0	1	2.179329	5.5	6	20	30	0	0
	195	No	right	Yes	No	0		Other	1		Yes	No			left	Yes	total mastectomy	Yes	No	0	3	Other	Tubulär	5		No	No		No	46.31896	11.98357	0	0		positive		positive	0	1	6.499658	4.5	4		5		0
	196		right	Yes	No	0			20		No	No			left	Yes	total mastectomy	Yes	No	0	12	Lobular		25		Yes	No		No	50.68309	3.879534	0	0	positive	positive	positive	positive	0	1	33.81793	5	4.5	10	10	0	0
	197	No	left	Yes				Other		low	No	No			right	Yes	total mastectomy	Yes	Yes	1	9	Lobular		22	Intermediate	No	Yes	Tamoxifen	No	50.78987	25.9165	0	0	positive	positive	positive	positive	0	1	8.681725	0	5	5	30	0	0
	198		left	Yes				Other	50		No	No			right	Yes	total mastectomy	Yes	No	0	11	Ductal		7		No	No		No	46.31896	3.164956	0	0	positive	positive	positive	positive	0	1	33.19644	0	5.5	0	30	0	0
	199	No	right	Yes	No	0		Lobular	50		Yes	No			left	Yes	total mastectomy	Yes	No	0	12	Ductal		23		Yes	No		Yes	60.87337	5.075975	0	0	positive		positive		1	1	7.340178	4		1		0
	200	No	left	Yes	No	0		Ductal			Yes	No			right	Yes	total mastectomy	Yes	No	0	9	Other	Tubulär	7		No	No		No	61.09514	9.648186	0	0	negative	positive	negative	positive	0	1	6.57358	0	4	5	10	0	0
	201		left	Yes	No	0	8	Other			Yes	No			right	Yes	total mastectomy	Yes	Yes	3	17	Ductal		28		Yes	Yes	Tamoxifen	No	51.58385	13.37166	0	0	positive	negative	positive	positive	0	0	24.34223	4	4	5	10	0	0
	202	No	right	Yes	Yes	2	22	Ductal	40		Yes	No			left	Yes	total mastectomy	Yes	Yes	3	16			20		Yes	No		No	75.42505	1.374401	0	0	positive	positive	positive	positive	0	1	8.147844	5	6	5	30	0	0
	203	No	left	Yes	No	0	11	Other	10		Yes	No			right	Yes	total mastectomy	Yes	No	0	18	Other	Tubulär	9		No	No		No	59.87406	9.065024	0	0	negative	positive	positive	positive	1	1	14.76249	4.5	5	5	5	1	0
	204	No	right	Yes											left	Yes		Yes	No	0									Yes	61.08419	4			positive		positive		1	1	14.20671	5		10		1
	205	No	left	Yes	No	0	9	Ductal	12		No	No			right	Yes	total mastectomy	No				Ductal		55	low	No	Yes	Other	No	63.90965	26.68309	0	0	positive	negative	positive	positive	1	1	.6406571	6	6	30	30	1	1
	206	No	left	Yes	No	0		Ductal	6		Yes	No			right	Yes	total mastectomy	Yes	No	0	8	Ductal		11	Intermediate	No	Yes	Tamoxifen	No	58.37645	27.00616	0	0	negative	positive	negative	positive	0	1	7.367557	5	6		30		1
	207	No	left	Yes	Yes	1	24	Ductal	15		Yes	No			right	Yes	total mastectomy	Yes	No	0	34	Ductal		19		No	No		No	66.96783	9.505818	0	0	negative	positive	positive	positive	0	1	17.6783	6	5.5	30	20	0	0
	208		left	Yes	No	0	10		20		No	No			right	Yes	total mastectomy	Yes	No	0	9	Ductal		17		Yes	No		No	63.11567	2.149213	0	0	positive		positive		0	1	20.97467	5		20		0
	209	No	right	Yes	Yes	3	10	Other	10		No	Yes	Tamoxifen		left	Yes	total mastectomy	Yes	No	0	21	Other	Tubulär	6		No	No		No	65.10336	2.997947	0	0	positive		positive		0	1	8.867899	5.5		10		0
	210	No	right	Yes	No	0	8	Ductal	10		No	No			left	Yes	total mastectomy	Yes	No	0	14	Ductal	Comedo	25		No	Yes	Tamoxifen	No	43.51266	17.70568	0	0		positive		positive	0	1	12.17796	4	5		20		0
	211		left	Yes	No	0	10	Ductal	12		No	No			right	Yes	total mastectomy	Yes	No	0	14	Lobular		10		No	No		No	46.70226	4.136892	0	0	positive	positive	positive	positive	0	0	31.60301	6	4	10	5	3	1
	212	No	left	Yes	No	0	20	Ductal	22		Yes	No			right	Yes	total mastectomy	Yes	Yes	1	17	Ductal	Comedo	14		Yes	No		No	46.96783	3.411362	0	0	negative	negative	negative	positive	1	1	23.69336	6	5	30	30	3	3
	213	No	right	Yes	No	0	14	Ductal	16		No	No			left	Yes	total mastectomy	Yes	No	0	10	Ductal	Comedo	28		Yes	No		Yes	67.15674	3.980835	0	0	positive	negative	positive	negative	1	1	3.154004	4.5	6	5	40	0	3
	214	No	left	Yes	No	0	9	Ductal	7		No	No			right	Yes	total mastectomy	No				Ductal	Comedo	35	low	No	No	Tamoxifen	No	80.25735	12.52293	0	0	positive	negative	positive	negative	1	1	.3805613	6	4.5	10	40	0	0
	215	No	right	Yes	No	0	14	Ductal	8		Yes	No			left	Yes	total mastectomy	Yes	No	0	11	Other	Tubulär	6		No	No		No	69.71116	1.801506	0	0	positive	negative	positive	positive	0	1	18.65298	5	4	10	5	1	0
	216	No	left	Yes	Yes	1	10	Ductal	15		Yes	No			right	Yes	partial mastectomy	Yes	No	0	9	Other	Medullär	15	low	Yes	Yes	Other	No	45.96578	24.6078	0	0	positive	negative	positive	positive	0	0	10.48323	5	5.5	20	30	1	0
	217	No	left	Yes	No	0	20	Ductal			No	No			right	Yes	total mastectomy	Yes	Yes	10	23	Ductal		23	low	Yes	Yes	Tamoxifen	No	52.38604	19.0527	0	0	negative	positive	positive	positive	0	0	16	6	5.5	50	5	1	1
	218		right	Yes							No	No			left	Yes	total mastectomy	Yes	No	0	8	Ductal		10		No	No		Yes	53.06776	7.099247	0	0		positive		positive	1	1	15.68789		5		10		0
	219	No	left	Yes	Yes	1		Ductal			Yes	No			right	Yes	total mastectomy	Yes	No	0	9	Other	Mucinös	8		No	No		Yes	70.38467	9.790554	0	0	positive	positive	positive	positive	1	1	5.078713	4.5	4.5	20	20	0	0
	220		left	Yes	No	0	17	Other	4		Yes	No			right	Yes	partial mastectomy	No				Ductal		9	high	No	No		No	48.11225	19.27995	0	0	positive	positive	positive	positive	0	0	15.30732	5	5	1	5	0	0
	221	No	left	Yes	No	0	11	Ductal	9		No	No			right	Yes	total mastectomy	Yes	No	0	2	Ductal		12		No	No		No	59.2115	9.393566	0	0	negative	positive	positive	positive	0	1	11.4935	5	5.5	5	20	0	0
	222	No	right	Yes	No	0	8	Ductal	18		No	No			left	Yes	total mastectomy	Yes	No	0	9	Ductal	Duktal + lobulär	12	Intermediate	No	No		No	40.75291	16.98289	0	0	positive	positive	positive	positive	0	1	5.316906	6	6	10	10	1	0
	223		left	Yes	Yes	1	9	Ductal	12		Yes	No			right	Yes	partial mastectomy	No				Other	Tubulär	7		No	Yes	Tamoxifen	No	51.35661	13.11431	0	0		positive		positive	0	0	20.79124		5		5		1
	224	No	left	Yes	Yes	1	27	Other	11		Yes	No			right	Yes	partial mastectomy	No				Ductal		7	high	No	No		No	60.1807	17.68378	0	0	positive	positive	positive	positive	0	1	14.5681	5	4.5	5		0	0
	225	No	right	Yes	Yes	3	4	Other	25		Yes	No			left	Yes	total mastectomy	Yes	No	0	8	Ductal	CIS	1		No	No		Yes	52.04928	1.174538	0	0	positive	positive	positive	positive	1	1	5.21013	5	5	30		0
	226		right	Yes	No	0	21	Lobular	10		No	No			left	Yes	total mastectomy	Yes	No	0	28	Ductal	Comedo	20		No	No		No	55.4935	17.32512	0	0	positive	negative	positive	positive	0	1	13.59617	5	5.5	10	30	0	0
	227	No	left	Yes	Yes	2	8	Other	12		Yes	No			right	Yes	total mastectomy	No				Ductal	Comedo	5		No	No		No	74.62833	1.226557	0	0	positive	positive	positive	positive	0	1	10.73238	5	5.5	10	20	0	1
	228	Yes	right	Yes	Yes	3	10	Ductal	42		Yes	No			left	Yes	total mastectomy	Yes	No	0	9	Lobular		17	Intermediate	No	Yes	Tamoxifen	No	35.65229	23.46064	0	0		positive		positive	0	0	9.505818		5		5		1
	229		right	Yes	Yes	5	6	Other	38		Yes	Yes	Tamoxifen		left	Yes	total mastectomy	Yes	No	0	13	Ductal	Comedo	24		No	Yes	Tamoxifen	No	71.83299	9.83436	0	0	positive	negative	positive	positive	1	1	3.904175	6	6	20	30	0	0
	230	No	left	Yes	No	0	11	Other	7		Yes	No			right	Yes	partial mastectomy	Yes	No	0	5	Lobular		20		Yes	No		No	71.80014	5.303217	0	0	negative	negative	positive	positive	0	1	.9582478	5.5	5.5	5	5	0	0
	232	No	left	Yes	No	0	11	Ductal	30		No	No			right	Yes	total mastectomy	Yes	No	0	15	Ductal	Comdo. delvis mucinös	32		No	No		No	86.99247	2.893908	0	0	positive	positive	positive	positive	0	1	.4791239	4.5	5.5	0	10	0	0
	233	No	left	Yes	No	0	8	Lobular	30		No	No			right	Yes	total mastectomy	Yes	No	0	11	Ductal	Comedo + lobulär			No	No		No	59.85489	4.599589	0	0	positive	positive	positive	positive	0	1	7.496235	5.5	5.5	5	30	1	0
	234	No	right	Yes	Yes	3	9	Other	45		Yes	No			left	Yes	total mastectomy	Yes	No	0	14	Ductal	Delvis mucinös	19	Intermediate	No	No		No	50.38467	19.04175	0	0	negative	positive	positive	positive	0	1	5.790555	5	5	40	5	0	0
	235	No	right	Yes	No	0	8	Other	12		Yes	No			left	No						Other	Mucinös			No	Yes	Tamoxifen	No	66.83094	18.98973	0	0	positive		positive		1	1	6.236824	4.5		5		0
	236	No	left	Yes	No	0	6	Ductal	9		Yes	No			right	Yes	partial mastectomy	Yes	No	0	11	Other	Tubulär	11	high	Yes	No		No	48.40794	20.77755	0	0	positive	negative	positive	positive	0	0	10.99247	4	5	30	20	0	0
	237	No	right	Yes	No	0	4	Ductal	19		No	No			left	Yes	total mastectomy	Yes	No	0	16	Lobular		24		No	Yes	Tamoxifen	No	74.02327	10.65024	0	0	positive	positive	positive	positive	0	1	6.984257	5.5	5.5	20	30	0	0
	238	No	right	Yes	No	0	12	Other	10		Yes	No			left	Yes	total mastectomy	Yes	No	0	8	Lobular		10		No	No		No	59.26625	12.39425	0	0	positive	negative	positive	positive	1	1	9.081451	5.5	4	10	1	0	0
	239	No	left	Yes	Yes	10	14	Ductal	13		Yes	Yes	Other	Ooforektomi	right	Yes	total mastectomy	Yes	Yes	6	9	Ductal	Comedo med skivepiteldiff	32		No	No		Yes	33.30595	2.034223	0	0	negative	negative	negative	negative	1	1	.8323066	6	6	10	70	3	3
	240	No	right	Yes	No	0	14	Other	15		Yes	No			left	Yes	total mastectomy	Yes	Yes	1	16	Ductal		12	high	No	Yes	Tamoxifen	No	61.52772	17.60712	0	0	positive	positive	positive	positive	1	1	11.50992	4	5	1	10	0	1
	241	No	right	Yes	No	0	8	Other	8		Yes	No			left	Yes	partial mastectomy	No					Carcinoidlik	30	Intermediate	No	No		No	72.6653	16.68446	0	0	positive	positive	positive	positive	0	1	4.084873	5	4.5	10	20	1	0
	242	No	left	Yes	No	0	17	Other	23		No	No			right	Yes	total mastectomy	Yes	No	0	4	Ductal	Comedo. slembildande	10		No	No		No	71.48802	5.900068	0	0	positive	positive	positive	positive	0	1	4.024641	5	4	10	1	0	1
	243	No	left	Yes	No	0	25	Other	10		Yes	No			right	Yes	total mastectomy	No				Other	Tubulär	10	high	No	No		No	66.9733	20.93087	0	0	positive	positive	positive	positive	0	1	2.277892	6	4	20	5	0	0
	244	No	right	Yes	No	0	9	Ductal	40		Yes	No			left	Yes	total mastectomy	Yes	No	0	12	Ductal		15	low	No	No		No	37.64819	15.58111	0	1	positive	negative	positive	negative	0	0	14.79535	6	6	30	50	0	0
	245	Yes	right	Yes	Yes	1	14	Lobular	19		Yes	No			left	Yes	total mastectomy	Yes	No	0	10	Ductal		12	Intermediate	No	No		No	40.82683	13.88364	0	0	positive	positive	positive	positive	0	0	16.48734	5.5	5.5	5	10	0	1
	246		left	Yes	Yes	5	10	Lobular	30		Yes	No			right	Yes	total mastectomy	Yes	Yes	5	9	Ductal	Comedo. delvis lobulär	50		Yes	No		No	50.39562	2.272416	0	1	positive	positive	positive	negative	1	1	2.439425	5.5	6	80	20	0	0
	247	No	right	Yes	Yes	7	11	Ductal	25		Yes	Yes	Tamoxifen		left	Yes	total mastectomy	Yes	Yes	1	10	Ductal		15	low	No	Yes	Tamoxifen	Yes	32.47912	13.32786	1	0	positive	positive	positive	positive	1	1	4.481862	6	5.5	40	10	0	0
	248	No	right	Yes	Yes	2	15	Other	16		No	Yes	Tamoxifen		left	Yes	total mastectomy	Yes	No	0	17	Other	Medullär	5		No	No		No	66.10815	1.902806	0	0		negative		negative	0	1	10.06982		5		30		0
	249	No	left	Yes	Yes	1	11	Other	20		No	Yes	Tamoxifen		right	Yes	partial mastectomy	Yes	No	0	10	Ductal		8		Yes			No	55.40041	4.071184	0	0	positive	positive	positive	positive	1	1	18.60917	5	5	10	5	0	3
	250	No	right	Yes	No	0	13	Other	11		Yes	No			left	Yes	total mastectomy	Yes	Yes	2	12	Lobular		35		Yes	Yes	Tamoxifen	Yes	65.86995	8.418891	0	0	positive	negative	positive	positive	1	1	10.56263		6	10	5	0	1
	251	No	right	Yes					33		No	No			left	Yes	total mastectomy					Other	Mucinös	18	high	No	Yes	Tamoxifen	No	73.82615	12.49281	0	0	positive	positive	positive	positive	1	1	13.11157	5	4	5	5	0	0
	252	No	left	Yes	No	0	8	Other	6		Yes	No			right	Yes	partial mastectomy	Yes	No	0	10	Lobular		7		Yes	No		No	53.92745	4.698152	0	0	positive	positive	positive	positive	0	0	24.24093	5	5	5	1	0	0
	253	No	right	Yes	No	0	9	Other	12		Yes	No			left	Yes	total mastectomy	Yes	No	0	6	Lobular		15		No	No		No	65.63997	3.383984	0	0		positive		positive	1	1	5.404518		5.5		10		0
	254	No	right	Yes	Yes	2	10	Lobular	40		Yes	Yes	Tamoxifen		left	Yes	total mastectomy	Yes	Yes	6	10	Lobular		50		Yes	Yes	Tamoxifen	Yes	54.83368	5.50308	0	0	positive	positive	positive	positive	1	1	8.046543	5	6	5	20	0	0
	255	No	left	Yes				Other	10		No	No			right	Yes	partial mastectomy	No				Lobular		9		No	Yes	Tamoxifen	No	89.25668	2.225873	0	0		positive		positive	0	1	8.67625		5		5		0
	256	No	left	Yes	No	0	12	Ductal	30		Yes	No			right	Yes	total mastectomy	Yes	Yes	1	9	Ductal		20		No	Yes	Tamoxifen	No	72.49555	11.46612	0	0	positive	positive	positive	positive	0	1	7.058179	5	5	10	20	0	0
	257	No	right	Yes	No	0	11	Ductal	15		Yes	No			left	Yes	partial mastectomy	Yes	No	0	15	Ductal		6		Yes	No		Yes	59.30185	5.28679	0	0	positive		positive		1	1	10.55715	5		10		0
	258		left	Yes	Yes	1	12	Other	19		No	Yes	Tamoxifen		right	Yes	partial mastectomy	No				Ductal	Comedo	22	low	No	No		No	85.22929	12.48734	0	0	positive	positive	positive	positive	0	1	.9856263		6	5	20	0	3
	259	Yes	left	Yes	No	0		Lobular	15		Yes	No			right	Yes	total mastectomy	Yes	Yes	1	4	Ductal	Comedo	15		Yes	No		No	41.33607	10.51882	0	0		positive		positive	0	0	27.82478		6		10		0
	260	No	right	Yes	No	0	7	Ductal	7		Yes	No			left	Yes	partial mastectomy	No				Other	Papillär	10	Intermediate	No	No		No	74.94866	10.54346	0	0	positive	negative	positive	positive	0	1	5.393566	5.5	5	20	5	0	0
	261		right	Yes	No	0	12	Ductal	22		Yes	No			left	Yes	total mastectomy	Yes	Yes	2	10	Lobular		60		Yes	No	Tamoxifen	No	70.12731	7.49076	0	0	positive	positive	positive	positive	0	1	8.492813	5	5.5	10	20	1	0
	262	No	right	Yes	No	0	4	Lobular	10		No	No			left	Yes	partial mastectomy					Ductal		11	low	No	No	Tamoxifen	No	75.54278	12.96099	0	0	positive	positive	positive	positive	0	1	2.540725	5	5.5	10	40	0	2
	263	No	right	Yes	No	0	13	Other	6		Yes	No			left	Yes	total mastectomy	Yes	No	0	9	Ductal		25	Intermediate	No	Yes	Tamoxifen	No	68.69267	12.40794	0	0	positive	positive	positive	positive	0	1	5.604381	5	4	5	1	0	0
	264	No	right	Yes	No	0	4	Ductal	7		No	No			left	Yes	total mastectomy	Yes	No	0	5	Ductal		17		No	No		Yes	77.28405	7.526352	0	0	negative	positive	positive	positive	1	1	1.861739	5.5	6	5	30	0	0
	265	No	left	Yes	No	0	15	Lobular	13		No	No			right	Yes	total mastectomy	Yes	No	0	2	Lobular		10	Intermediate	No	No		No	61.58795	17.18001	0	0		positive		positive	0	0	10.15195	5	5		5		0
	266	No	left	Yes	No	0	15	Other	9		Yes	No			right	Yes	partial mastectomy	Yes	Yes	1	15	Ductal	Comedo	6		Yes	No		No	49.58795	1.034908	0	0	positive	positive	positive	positive	0	0	26.32717	4	6	5		0
	267		right	Yes	No	0	8	Ductal	19		Yes	No			left	Yes	partial mastectomy	Yes	No	0	10	Ductal		15		Yes	No		No	44.68446	6.075291	0	0	positive	positive	positive	positive	0	0	21.13347	6	5	30	20	3	0
	268	No	left	Yes	No	0	9	Ductal	15		Yes	No			right	Yes	partial mastectomy	Yes	No	0	19	Ductal	Comedo	11		Yes	No		No	71.27995	1.697467	0	0	negative		positive		0	1	17.42916	6		10		0
	269	No	left	Yes	No	0	20	Lobular	19		No	No			right	Yes	total mastectomy	Yes	Yes	14	23	Lobular		11	Intermediate	Yes	Yes	Tamoxifen	No	54.52977	13.97673	0	1	positive	negative	positive	positive	0	0	12.75565	5	5	30	5	0	0
	270	No	left	Yes	No	0	14	Lobular			No	No			right	Yes	total mastectomy	Yes	No	0	2	Ductal		19	low	No	Yes	Other	No	70.12183	16.86242	0	0	positive	positive	positive	positive	0	1	5.256673	5	5.5	10	10	0	0
	271	Yes	right	Yes	No	0	6	Ductal	18		Yes	No			left	Yes	partial mastectomy	Yes	No	0	14	Ductal		9		Yes	No		No	44.71184	6.502396	0	0	positive	negative	positive	positive	0	0	19.64134	6	4.5	20	0	1	0
	272	No	left	Yes	No	0	7	Lobular	15		No	No			right	Yes	total mastectomy	Yes	No	0	15	Lobular		15		No	No		No	69.39356	1.127995	0	0	positive		positive		0	1	18.63107	4		5		0
	273	No	left	Yes	Yes	3	10	Ductal	20		Yes	No			right	Yes	total mastectomy	Yes	No	0	15	Lobular		20	Intermediate	Yes	Yes	Tamoxifen	Yes	52.69815	15.30732	0	0	positive	positive	positive	positive	1	1	5.010267	5.5	5	20	5	0	0
	274		right	Yes	No	0	14	Ductal	18		No	No	Tamoxifen		left	Yes	partial mastectomy	Yes	No	0	12	Ductal	Comedo	20		No	Yes	Tamoxifen	Yes	69.71663	1.451061	0	0		negative		negative	1	1	4.62423		6		30		0
	275		left	Yes	No	0	11	Lobular	8		Yes	No			right	Yes	partial mastectomy	Yes	No	0	18	Ductal		14	Intermediate	Yes	No		No	48.81588	12.64066	0	0	positive	negative	positive	positive	0	1	3.025325	5	4.5	1	10	0	0
	276	No	left	Yes	Yes	3	11	Ductal	13		Yes	Yes	Tamoxifen		right	Yes	partial mastectomy	Yes	Yes	1	13	Ductal	Comedo	19		Yes	No		No	55.11294	1.615332	0	0	negative	negative	positive	positive	1	1	15.55921	6	6	20	50	0	1
	277	No	right	Yes	No	0	6	Ductal	17		No	No			left	Yes	total mastectomy	Yes	No	0	11	Ductal		10	Intermediate	No	No		No	62.36277	7.340178	0	0		positive		positive	0	1	10.4449		5.5		20		0
	278		right	Yes	No	0	17	Other	8		Yes	No			left	Yes	partial mastectomy	Yes	No	0	10	Ductal		8		Yes	No		No	59.32649	3.329226	0	0		negative		positive	0	0	20.89254		5		1		0
	279	No	right	Yes	No	0	8	Ductal	9		Yes	No			left	Yes	partial mastectomy	Yes	No	0	7	Ductal		6		Yes	No		No	56.44079	1.993155	0	0	positive		positive		0	0	21.28405	5.5		5		0
	280	No	left	Yes	Yes	1	12	Lobular	10		Yes	Yes	Tamoxifen		right	Yes	partial mastectomy	Yes	Yes	5	9	Ductal	Delvis tubulär	11		Yes	Yes	Tamoxifen	Yes	54.07803	.8788501	0	0		positive		positive	1	1	8.599589		5.5		10		0
	281	No	right	Yes	Yes	1	20	Ductal	24		Yes	No			left	Yes	partial mastectomy	Yes	No	0	8	Ductal	Comedo	10		Yes	No		Yes	35.4716	1.253936	1	0	positive		positive		1	1	3.800137	6		20		2
	282	No	left	Yes	No	0	11	Ductal	10		No	No			right	Yes	partial mastectomy	No				Other	Tubulär	7		No	No		No	58.78439	5.264887	0	0	positive	positive	positive	positive	0	0	16.9473	5	5	5	10	2	0
	283		right	Yes	No	0	11	Ductal	7		No	No			left	Yes	total mastectomy	Yes	No	0	24	Lobular		35	low	No	No	Tamoxifen	No	57.32512	11.24983	0	0	positive	positive	positive	positive	1	1	8.985626	5.5	6	30	20	1	1
	284	No	left	Yes	No	0	11	Ductal	11		No	Yes	Tamoxifen		right	Yes	partial mastectomy	Yes	No	0	13	Other	Tubulär	5	high	Yes	No		Yes	45.54141	8.487337	0	0	positive	positive	positive	positive	1	1	9.004791	5.5	5.5	20	5	0	1
	285	No	left	Yes	Yes	7	16	Ductal	23		Yes	Yes	Tamoxifen		right	Yes	total mastectomy	Yes	No	0	12	Ductal	Comedo	18		No	Yes	Tamoxifen	Yes	76.79945	3.608487	0	0	positive	negative	positive	positive	1	1	7.493497	4.5	6	20	20	0	0
	286	No	left	Yes	No	0	14	Ductal	8		No	Yes	Tamoxifen		right	Yes	partial mastectomy	No				Ductal	Comedo	12		No	No		No	63.3347	3.967146	0	0	positive	negative	positive	negative	1	1	1.7577	5	6	10	30	0	3
	287	No	left	Yes	Yes	1	18	Ductal	70		Yes	Yes	Tamoxifen		right	Yes	total mastectomy	Yes	Yes	5	20	Ductal		21	low	No	Yes	Tamoxifen	No	57.95483	9.065024	0	0	positive		positive		0	0	12.34497	5.5		5		0
	288	No	right	Yes	Yes	15	21	Ductal	90		Yes	No			left	Yes	total mastectomy	Yes	Yes	7	7	Lobular	Lobulär + tubulär	80		No	No		Yes	42.04791	2.184805	1	1	positive	positive	positive	positive	1	1	1.609856	5	4.5	10		0
	289	No	left	Yes	Yes	6	17	Ductal	35		Yes	Yes	Tamoxifen		right	Yes	total mastectomy	Yes	Yes	2	17	Ductal	Delvis mucinös	25	Intermediate	No	No		Yes	49.63176	12.23819	0	0		negative		positive	0	0	9.067761		4		20		1
	290	Yes	left	Yes	Yes	3	11	Ductal	22		Yes	Yes	Tamoxifen		right	Yes	total mastectomy	Yes	No	0	22	Ductal		18	low	No	Yes	Tamoxifen	No	47.04175	7.649555	0	0	positive	negative	positive	positive	0	0	13.54689	5.5	6	1	30	0	1
	291	No	left	Yes	No	0	15	Ductal	15		Yes	No			right	Yes	partial mastectomy	Yes	No	0	7	Ductal		16		Yes	No		No	67.01437	1.043121	0	0	positive	positive	positive	positive	0	0	20.03285	4.5	5.5	30	20	0	1
	292	No	right	Yes							Yes	No			left	Yes	partial mastectomy	Yes	No	0	10	Ductal	Comedo	20		Yes	No		Yes	43.84942	16.91992	0	0		negative		positive	1	1	8.249145		5		20		0
	293	No	left	Yes	No	0	8	Ductal	12		No	No			right	Yes	total mastectomy	Yes	No	0	5	Ductal	Comedo	17		No	No		No	51.08829	2.53525	0	0	positive	negative	positive	positive	0	1	9.828884	5	6	30	30	0	0
	294	No	right	Yes	No	0	9	Other	10		Yes	No			left	Yes	partial mastectomy	Yes	No	0	7	Lobular	1 lobulär. 1 duktal	6		Yes	No		No	61.47297	9.645449	0	0		positive		positive	0	0	20.53936		5		5		0
	295	No	left	Yes	No	0	13	Ductal	18		No	No			right	Yes	total mastectomy	Yes	No	0	9	Ductal		11	low	No	Yes	Tamoxifen	No	74.16016	7.112936	0	0	positive	positive	positive	positive	0	1	3.520876	5.5	6	10	20	0	3
	296	No	left	Yes	No	0	9	Other	2		No	No			right	Yes	total mastectomy	Yes	No	0	16	Lobular		49	Intermediate	No	No		No	77.83162	6.710472	0	0		positive		positive	1	1	5.390828		4		5		0
	297	No	left	Yes	No	0	10	Lobular	20		No	No			right	Yes	partial mastectomy	Yes	No	0	14	Ductal		12	low	Yes	No		No	49.32786	4.405202	0	0	positive	positive	positive	positive	0	0	15.88227	6	5.5	1	20	0	0
	298	No	right	Yes	No	0	7	Ductal	11		Yes	No			left	Yes	total mastectomy	Yes	No	0	14	Ductal	Duktal + tubulär	20	low	No	Yes	Tamoxifen	No	64.09309	6.880219	0	0	negative	negative	positive	positive	0	0	13.27858	5	6	5	20	0	0
	299	No	left	Yes	Yes	3	7	Ductal	50		Yes	No			right	Yes	total mastectomy	Yes	Yes	1	6	Ductal		13	Intermediate	Yes	Yes	Tamoxifen	No	47.0089	5.79603	1	0	positive	positive	negative	positive	0	0	14.34908	5	6	1	30	3	3
	300	No	right	Yes	Yes	1		Lobular	70		Yes	Yes	Tamoxifen		left	Yes	total mastectomy	Yes	Yes	8	8	Ductal		15		Yes	Yes	Tamoxifen	Yes	72.58864	.6844627	1	1	negative	negative	positive	positive	1	1	2.559891	6	6	1	30	2	1
	301	No	left	Yes	No	0	15	Ductal	13		No	No			right	Yes	total mastectomy	Yes	No	0	13	Ductal		12	low	No	No		Yes	37.49213	6.370979	0	1	positive	positive	positive	positive	1	1	3.017112	6	6	20	30	3	3
	302	No	right	Yes	No	0	9	Ductal	19		No	No			left	Yes	total mastectomy	Yes	No	0	2	Lobular		12	Intermediate	No	No		No	79.06913	6.743327	0	0	negative	positive	positive	positive	1	1	10.63655	6	6	20	5	2	1
	303	No	right	Yes	No	0	7	Ductal			Yes	No			left	Yes	total mastectomy	Yes	No	0	2	Ductal		15	Intermediate	No	Yes	Other	No	59.11294	2.663929	0	0	positive	positive	positive	positive	0	1	11.73443	5	4	5	0	0	0
	304	No	left	Yes	No	0	11	Ductal	14		Yes	No			right	Yes	partial mastectomy	Yes	No	0	10	Ductal		10	low	Yes	No		No	66.77071	6.861054	0	0	negative	negative	positive	negative	0	1	8.536619	5.5	6	1	20	0	0
	305	No	left	Yes	No	0	14	Other	18		No	No			right	Yes	partial mastectomy	Yes	Yes	3	14	Ductal	Comedo	15	low	Yes	No		Yes	38.56536	1.97399	0	1	negative	negative	negative	negative	1	1	1.921971	5.5	5.5	70	70	0	0
	306	No	right	Yes	No	0	7	Ductal	21		No	Yes	Tamoxifen		left	No		No								No	Yes	Other	Yes	68.68446	10.30801	0	0	positive		positive		1	1	5.308692	6		20		2
	307	No	right	Yes	No	0	13	Ductal	18		No	No			left	Yes	partial mastectomy	No				Ductal		6	Intermediate	Yes	No		No	74.93771	3.811088	0	0	positive	negative	positive	positive	0	1	9.864476	5.5	5	5	10	0	1
	308	No	left	Yes	No	0	11	Ductal	10		Yes	No			right	Yes	partial mastectomy	Yes	No	0	5	Ductal		6	Intermediate	No	No		No	77.0349	9.930184	0	0	positive	positive	positive	positive	0	0	9.141684	5.5	5	30	20	3	1
	309	No	left	Yes	No	0	8	Ductal	2	low	No	No			right	Yes	total mastectomy	Yes	No	0	12	Lobular		6	high	No	No		Yes	55.32101	4.646133	1	0	negative	positive	negative	positive	1	1	8.495551	5.5	5	20	1	3	0
	310	No	right	Yes	No	0	10	Ductal	12		No	No			left	Yes	total mastectomy	Yes	No	0	2	Other	Tubulär	11	high	No	No		No	57.56605	5.776865	0	0	negative	positive	positive	positive	0	0	12.89254	5.5	5	1	5	1	0
	311	No	left	Yes	Yes	1	12	Other	25		Yes	No			right	Yes	partial mastectomy	Yes	No	0	15	Ductal	Comedo	18		Yes	No		Yes	61.59069	.8925394	1	0	negative	negative	negative	negative	1	1	2.05065	6	5.5	90	20	1	0
	312	No	right	Yes	Yes	1	16	Ductal	15		Yes	Yes	Tamoxifen		left	Yes	total mastectomy	Yes	Yes	9	21	Ductal		25	low	Yes	No		Yes	71.44421	9.100616	0	0	positive	negative	positive	negative	1	1	2.053388	6	6	20	20	0	3
	313	No	left	Yes	Yes	2	14	Ductal	10		Yes	No			right	Yes	partial mastectomy	No				Ductal		7	Intermediate	No	No		No	50.40931	2.644764	1	0	positive		positive	positive	0	0	15.35387	6	5	20	20	2	0
	314	Yes	left	Yes	Yes	6	10	Lobular	30	Intermediate	Yes	No			right	Yes	total mastectomy	No				Lobular		30	Intermediate	No	No		Yes	43.57563	1.913758	1	0	positive	positive	positive	positive	1	1	1.357974	5	6	10	20	3	3
	315	No	right	Yes	No	0	13	Ductal	12		Yes	No			left	Yes	partial mastectomy	Yes	No	0	7	Ductal	Comedo	12	low	No	No		No	65.30869	7.37577	0	0		positive		positive	1	1	13.5551		6		20		1
	316	No	left	Yes	Yes	3	18	Ductal	30	low	Yes	No			right	Yes	partial mastectomy	Yes	Yes	2	12	Ductal		11	Intermediate	No	No		Yes	44.06297	8.251883	1	0	positive	positive	positive	positive	1	1	3.909651	0	6	1	20	0	1
	317	No	left	Yes	No	0	9	Ductal	13	high	Yes	No			right	Yes	partial mastectomy	Yes	Yes	3	23	Ductal		32	Intermediate	Yes	No	Other	Yes	55.18412	6.954141	0	0	positive		positive		0	0	10.04517	6	0	5		0
	318	No	left	Yes	Yes	2	9	Ductal	30	low	Yes	No			right	Yes	total mastectomy	Yes	No	0	14	Ductal		13	Intermediate	No	No		No	75.19781	2.475017	0	0	positive		positive		1	1	13.05681	6		10		1
	319	No	left	Yes	No	0	11	Ductal	12	Intermediate	No	No	Tamoxifen		right	Yes	partial mastectomy	Yes	No	0	13	Ductal		8	Intermediate	Yes	No		No	50.42847	4.621492	0	0	positive	positive	positive	positive	0	1	1.566051	5	6	10	0	1	0
	320	No	right	Yes	No	0	7	Lobular	30		Yes	No			left	Yes	total mastectomy	Yes	Yes	2	3	Ductal		34	low	Yes	Yes	Tamoxifen	No	43.88227	13.04586	0	0		negative		positive	1	1	8.227242		6		10		0
	321	No	right	Yes	Yes	8	13	Other	17	high	Yes	Yes	Tamoxifen		left	Yes	total mastectomy	Yes	No	0	2	Ductal		15	low	No	Yes	Other	No	50.03696	5.995893	1	1	positive	negative	positive	positive	0	0	10.54073	5	6	1	30	0	3
	322	No	right	Yes	No	0	11	Other	5		No	No			left	Yes	partial mastectomy	Yes	No	0	8	Ductal	Comedo	10	low	No	No		No	77.859	3.225188	0	0		positive		positive	1	1	4.366872		6		20		2
	323	No	left	Yes	No	0	12	Ductal	4	low	No	No			right	Yes	total mastectomy	Yes	Yes	2	13	Ductal		26	low	Yes	No		Yes	52.26283	.7282683	0	1	positive	negative	positive	positive	1	1	2.680356	6	6	20	30	0	1
	324	No	left	Yes	No	0	15	Ductal	32	low	No	No			right	Yes	total mastectomy	Yes	Yes	1	22	Other	Lobulär + tubulär	13	high	No	Yes	Tamoxifen	No	78.27515	2.324435	0	0	negative	positive	negative	positive	0	1	8.626967	5.5	5	20	5	0	0
	325	No	left	Yes	No	0	8	Ductal	17	low	No	No			right	Yes	total mastectomy	Yes	No	0	9	Ductal		8	low	No	No		No	43.37577	3.786448	1	1	negative	negative	negative	negative	0	0	11.0308	5.5	5.5	50	60	0	0
	326	No	left	Yes							Yes	No			right	Yes	total mastectomy	Yes	Yes	2	6	Ductal		23	high	No	Yes	Tamoxifen	No	55.91239	31.95346	0	0		positive		positive	0	1	4.539357		4		20		1
	328	No	left	Yes	No	0	10	Ductal	18	low	No	Yes	Tamoxifen		right	Yes	total mastectomy	Yes	No	0	13	Ductal		9	Intermediate	No	Yes	Other	No	53.40726	1.475702	0	0	positive	positive	positive	negative	0	0	12.95277	6	6	20	20	1	3
	329	No	right	Yes	No	0	10	Ductal	15	Intermediate	No	No			left	Yes	total mastectomy	Yes	No	0	3	Lobular		10	high	Yes	No		No	61.4538	1.368925	0	0	positive	positive	positive	positive	0	0	13.03765	5.5	5	20	5	1	0
	330	No	right	Yes	Yes	6	12	Lobular	32	Intermediate	Yes	Yes	Tamoxifen		left	Yes	partial mastectomy	No				Other	Tubulär	6	high	Yes	Yes	Tamoxifen	No	60.41341	2.132786	0	0	positive	positive	positive	positive	0	0	11.96988	5	5	1	20	0	1
	331	No	right	Yes	No	0	19	Other	10	high	No	No			left	Yes	partial mastectomy	Yes	No	0	1	Ductal	Delvis lobulär	7	Intermediate	No	No		No	59.81656	2.116359	0	0	negative	positive	positive	positive	0	0	11.02259	5	5.5	20	10	0	0
	332	No	right	Yes	Yes	11	15	Ductal	60	Intermediate	Yes	Yes	Tamoxifen		left	Yes	total mastectomy	Yes	No	0	16	Ductal		45	low	No	Yes	Other	Yes	55.04996	3.55373	1	0		positive		positive	1	1	1.215606		6		40		0
	333	No	left	Yes	Yes	4	14	Lobular	45	Intermediate	Yes	Yes	Tamoxifen		right	Yes	total mastectomy	Yes	No	0	21	Lobular		12	Intermediate	No	Yes	Other	No	58.25599	1.560575	1	0	positive	negative	positive	positive	0	0	9.900068	5	5	1	0	1	0
	334		right	Yes	No	0	1	Ductal	15	high	No	No			left	Yes	total mastectomy	Yes	No	0	2		Apokrin	60	Intermediate	No	No	Tamoxifen	No	70.58727	2.718686	0	0	negative	negative	positive	positive	0	1	6.55989	5.5	6	20	1	1	1
	335	No	left	Yes	No	0	13	Ductal	15	Intermediate	No	No			right	Yes	total mastectomy	Yes	No	0	10	Other	Duktal + Tubulär	13	Intermediate	No	Yes	Other	No	48.37235	3.233402	0	0	positive	positive	negative	positive	0	0	11.34565	3.5	5.5	5	10	0	1
	336	No	left	Yes	No	0	9	Ductal	15	low	No	No			right	Yes	total mastectomy	Yes	No	0	2	Ductal	Delvis slembild	20	Intermediate	No	Yes	Other	No	53.18823	3.301848	1	0	positive	positive	positive	positive	1	1	7.704312	5.5	6	30	30	0	1
	337	Yes	right	Yes	No	0	9	Ductal	21	Intermediate	No	No			left	Yes	total mastectomy	Yes	No	0	17	Ductal		16	Intermediate	No	Yes	Other	No	47.96441	3.241615	1	0	positive	positive	positive	positive	0	0	10.78439	5	5	20	1	0	0
	338	No	right	Yes	No	0	8	Ductal	12		Yes	No			left	Yes	total mastectomy	Yes	No	0	13	Lobular		20	Intermediate	No	Yes	Tamoxifen	Yes	60.43532	7.969883	0	0		positive		positive	1	1	4.188912		5.5		10		0
	339	No	left	Yes	No	0	9	Lobular	10		No	No			right	Yes	total mastectomy	Yes	No	0	2	Ductal	DCIS	11	Intermediate	No	Yes	Tamoxifen	No	49.13073	9.913757	0	0	negative	negative	positive	positive	0	0	10.21218	4	6	1	10	0	0
	340	No	left	Yes	No	0	16	Ductal	5	Intermediate	Yes	No			right	Yes	partial mastectomy	No				Ductal		19	Intermediate	No	Yes	Tamoxifen	No	67.86311	9.385352	0	0		positive		positive	0	1	.7255304		5.5		30		0
	341	No	right	Yes	No	0	4	Other	8	Intermediate	No	No			left	Yes	total mastectomy	Yes	No	0	8	Ductal		10	Intermediate	No	No		No	79.25256	1.048597	0	0	positive	positive	positive	positive	0	0	8.780288	5.5	6	1	20	0	0
	342	No	left	Yes	No	0	14	Other	25	Intermediate	Yes	Yes	Tamoxifen		right	Yes	total mastectomy	Yes	Yes	6	15	Ductal		40	low	Yes	Yes	Other	Yes	71.8549	3.321013	0	0	negative	negative	negative	negative	1	1	1.582478	3.5	6	0	20	1	1
	343	No	left	Yes	No	0	13	Ductal	12	Intermediate	No	No			right	Yes	total mastectomy	Yes	No	0	10	Ductal		15	high	No	Yes	Other	No	49.60438	7.19781	0	0	positive	positive	positive	positive	0	0	9.623546	4	5.5	1	1	0	1
	344	No	right	Yes				Other	15		Yes	No			left	Yes	total mastectomy	Yes	No	0	11	Lobular		20	Intermediate	No	Yes	Tamoxifen	No	51.87406	8.21629	0	0	positive	negative	positive	positive	0	0	9.18549	5	5	5	20	0	0
	345	No	right	Yes	Yes	2	8	Lobular	40	low	Yes	No			left	Yes	total mastectomy	Yes	No	0	14	Lobular		5	Intermediate	No	Yes	Tamoxifen	No	42.27789	3.296372	0	0	positive	positive	positive	positive	0	0	8.960985	5	5	5	10	0	1
	346	No	left	Yes	No	0	10	Ductal	5		No	No			right	Yes	total mastectomy	Yes	Yes	1	10	Ductal		55	low	No	Yes	Other	No	65.43737	13.37714	0	0		negative		positive	0	1	4.320329		6		30		0
	347	No	right	Yes	No	0	5	Ductal	30		Yes	No			left	Yes	total mastectomy	Yes	Yes	10	12	Ductal	Delvis lobulär	13		No	Yes	Tamoxifen	Yes	70.43668	17.23751	0	0	positive	positive	positive	positive	1	1	6.483231	5	5	20	20	0	0
	348	No	right	Yes	Yes	1		Ductal	20	Intermediate	Yes	No			left	Yes	total mastectomy	Yes	No	0	3	Ductal		4	Intermediate	No	No		No	56.49281	8.528405	0	0	positive	negative	positive	positive	1	1	8.845996	4	5	5	20	1	1
	349	No	left	Yes	No	0	10	Ductal	20	Intermediate	Yes	No			right	Yes	total mastectomy	Yes	No	0	3	Ductal		5	Intermediate	No	No		No	66.78713	.7474332	0	0	positive	positive	positive	positive	1	1	23.77276	4	3	20	10	0	0
	350	No	left	Yes	No	0	10	Ductal	15	low	No	No			right	Yes	total mastectomy	Yes	No	0	8	Ductal		12		No	No		No	45.29774	16.04381	0	0	negative	negative	negative	negative	0	0	19.15674	6	5	30	30	0	0
	351	No	left	Yes	No	0	1		10	low	No	No			right	Yes	partial mastectomy	Yes	No	0	5	Ductal		10		Yes	No		No	35.15948	16.93908	0	0	negative	negative	negative	positive	0	0	18.20671	4.5	5	20	5	3	0
	353	No	right	Yes	No	0	7	Other	4		No	Yes	Tamoxifen		left	Yes	total mastectomy	Yes	No	0		Other	Mucinös	15		No	No		No	69.30048	12.04654	0	0	positive	positive	positive	positive	1	1	10.80904	0		10	5	0	0
	354	No	right	Yes	No	0	14	Other	18		No	Yes	Tamoxifen		left	Yes	total mastectomy	Yes	No	0	5	Ductal		18		No	No		No	73.05134	8.5859	0	0	positive	positive	positive	positive	0	1	9.010267	4.5	5	5	20	0	1
	355	No	left	Yes	Yes		17	Ductal	50		Yes	No			right	Yes	total mastectomy	No				Ductal		22	Intermediate	No	Yes	Tamoxifen	No	56.56673	22.00137	0	0	negative	negative	negative	positive	0	0	10.8282	6	5	30	5	3	0
	356	No	right	Yes	No	0	10	Ductal	25		Yes	No			left	Yes	total mastectomy	Yes	No	0	10	Ductal		18	low	No	No		No	48.38604	12.27652	1	0	positive		positive		0	1	13.88364	4		0		0
	357	No	left	Yes	No	0	8	Ductal	10	low	No	No			right	Yes	total mastectomy	Yes	No	0	3	Ductal		5	high	No	No		No	64.95004	8.473648	0	0	positive	positive	positive	positive	0	1	8.33128	5	4	5	5	1	0
	358		left	Yes	No	0		Ductal	3		Yes	No			right	Yes	total mastectomy	Yes	No	0	10	Ductal		9	low	No	No		Yes	44.13963	8.692677	0	0		negative		negative	1	1	7.646817		5		30		0
	359	No	right	Yes	Yes	3	17	Ductal	14		Yes	No			left	Yes	total mastectomy	Yes	No	0	18	Lobular		10		No	No		No	69.10062	.4791239	0	0	positive	positive	positive	positive	0	1	15.79192	4.5	4	20	5	0	0
	360	No	right	Yes	No	0		Ductal	30		Yes	No			left	Yes	total mastectomy	Yes	No	0	5	Lobular		9		No	No		No	61.24846	8.090349	0	0	positive	positive	positive	positive	1	1	15.26078	4	5	5	10	0	0
	361	No	left	Yes	Yes	6	13	Ductal	32		Yes	No			right	Yes	total mastectomy	Yes	No	0	7	Other	Mucinös	16		No	No		Yes	65.577	2.644764	0	0	positive	positive	positive	positive	1	1	22.58727	4	4.5	5	10	0	1
	362	No	left	Yes	Yes	1	9	Ductal	9		Yes	No			right	Yes	total mastectomy	No				Lobular		30		No	Yes	Tamoxifen	No	70.44216	12.38604	0	0	negative	positive	positive	positive	1	1	7.589323	4	5	5	20	0	0
	363		left	Yes	Yes	3	13	Other	15		Yes	No			right	Yes	partial mastectomy	Yes	No	0	2	Ductal		10		Yes	No		Yes	36.47365	1.587953	0	0	positive	positive	positive	positive	1	1	5.234771	0	5	20	10	0	0
	364	No	left	Yes	No	0	1		15	high	No	No			right	Yes	total mastectomy	No				Ductal		6		No	Yes	Tamoxifen	No	76.63518	1.204654	0	0	positive	positive	negative	positive	0	1	9.533196	0	0	0	5	0	0
	365	No	right	Yes	No	0	3	Ductal	20		No	No			left	Yes	total mastectomy	Yes	No	0	2	Ductal		4		No	No		No	80.58864	5.015743	0	0	positive	positive	positive	positive	1	1	3.329226	4	0	5	1	0	1
	366		left	Yes	No	0	7	Ductal	1	low	Yes	No			right	Yes	total mastectomy	Yes	No	0	7			6		Yes	No		Yes	40.31759	2.198494	0	0	negative	negative	negative	negative	1	1	2.513347	3.5	5.5	0	5	0	0
	367		right	Yes	Yes	1	6	Lobular	18		No	No			left	Yes	total mastectomy	Yes	No	0	13	Ductal		12	Intermediate	Yes	No		No	47.91239	15.67146	0	0	negative	positive	positive	positive	0	1	.8487337	4	5.5	20	30	1	1
	368	No	right	Yes	No	0	5	Ductal	8		No	No			left	Yes	total mastectomy	Yes	No	0	3	Ductal		20		No	No		Yes	69.26762	1.6564	0	0	positive	positive	positive	positive	1	1	8.62423	5	5	40	10	1	0
	369	Yes	right	Yes	Yes	15	15	Ductal	7		Yes	No			left	Yes	total mastectomy	No				Ductal			low	No	No	Tamoxifen	Yes	39.18412	1.456537	0	0		positive		positive	1	1	1.71937		5.5		30		1
	370	No	right	Yes	No	0	9	Lobular	6		Yes	No			left	Yes	partial mastectomy	Yes	No	0	8	Lobular		12		Yes	No		No	50.49966	10.30527	0	0	positive	positive	positive	positive	0	1	16.62423	0	5	10	30	0	0
	371	No	left	Yes	Yes	2	4	Ductal	25		No	Yes	Tamoxifen		right	Yes	total mastectomy	No				Ductal		20		No	Yes	Tamoxifen	No	84.89802	5.826147	0	0	positive	positive	positive	positive	0	1	2.412046	5	5.5	5	20	0	0
	372		right	Yes							Yes	No			left	Yes	total mastectomy	Yes	No	0	9	Ductal		18	low	No	No		Yes	34.76249	10.30253	0	0		negative		positive	1	1	10.10814		5.5		20		0
	373	No	left	Yes	No	0	2	Lobular	20		No	No			right	Yes	total mastectomy	Yes	No	0	18	Ductal		30	low	No	No	Tamoxifen	Yes	44.80767	15.0308	0	0	positive	positive	positive	positive	1	1	4.17796	4.5	6	20	20	0	0
	374	No	left	Yes	No	0	10	Ductal	21	low	No	Yes	Tamoxifen		right	Yes	total mastectomy	No				Lobular		25	low	No	Yes	Tamoxifen	No	67.99452	17.5551	0	0	positive	positive	positive	positive	0	1	1.127995	5	4	30	20	1	0
	375	No	right	Yes	No	0	6	Other	18		No	No			left	Yes	total mastectomy	Yes	Yes	7	7	Other	Mucinös	20		Yes	Yes	Tamoxifen	No	72.13416	.3723477	0	0	positive	positive	positive	positive	0	1	24.41889	4	4	20	10	0	0
	376	No	left	Yes	Yes	24	24	Lobular	30		Yes	Yes	Tamoxifen		right	Yes	total mastectomy	Yes	Yes	20	20	Ductal		40	low	No	No	Tamoxifen	Yes	59.65229	2.551677	0	0	positive	negative	negative	negative	1	1	4.347707	5	6	10	20	1	0
	377	No	right	Yes	No	0	10	Ductal	30		No	Yes	Tamoxifen		left	Yes	total mastectomy	Yes	No	0	2	Ductal		18		No	No		No	70.15195	9.664614	0	0	negative	negative	negative	negative	0	1	13.48665	5.5	6	10	10	0	0
	378	No	left	Yes	No	0		Other			Yes	No			right	Yes	total mastectomy	Yes	No	0	10	Other	Medullär	10	low	No	No		No	44.80493	5.054072	1	0	negative	negative	negative	negative	0	1	32.44901	4.5	5	20	30	0	0
	380	No	right	Yes	No	0	9	Other	5		No	No			left	Yes	total mastectomy	Yes	No	0	11	Ductal		16		No	No		No	65.74675	1.226557	0	0	negative	negative	negative	negative	0	1	6.146475	4	6	20	30	0	0
	381		left	Yes	No	0	7	Ductal	1		Yes	No			right	Yes	partial mastectomy	No				Other	Tubulär	7		Yes	No		Yes	51.12115	9.568789	0	0		negative		positive	1	1	14.84736		5		20		0
	382	No	left	Yes	No	0	12	Ductal	15		No	No			right	Yes	total mastectomy	Yes	Yes	1	11	Ductal		16		Yes	Yes	Tamoxifen	No	44.3614	3.310062	0	0	positive	negative	positive	positive	0	0	23.4579	5.5	6	40	10	1	3
	383	No	left	Yes	No	0	6	Ductal	15	Intermediate	Yes	No			right	Yes	total mastectomy	Yes	No	0	14	Ductal		13		Yes	No		No	49.35524	9.601643	0	0	positive	positive	positive	positive	0	0	16.93634	5	6	20	20	1	1
	384	No	right	Yes	No	0	3	Other	15		No	Yes	Tamoxifen		left	Yes	partial mastectomy	Yes	No	0	12	Lobular		18		Yes	No		No	68.21082	8.681725	0	0	positive	negative	positive	negative	1	1	4.438056	5	6	10	10	0	0
	385	No	right	Yes	No	0	8	Ductal	12		Yes	No			left	Yes	partial mastectomy	Yes	No	0	8	Lobular	LCIS	20		Yes	No		No	67.29089	6.149213	0	0	positive	positive	positive	positive	0	1	14.99247	4	5	5	5	1	0
	386	No	right	Yes	No	0	8	Ductal	15		Yes	No			left	Yes	total mastectomy	Yes	No	0	12	Lobular		15		No	Yes	Tamoxifen	No	68.96098	6.086242	0	0	negative	positive	positive	positive	1	1	6.680356	4	4	1	1	1	0
	387		left	Yes	No	0		Ductal			Yes	No			right	Yes	total mastectomy	Yes	No	0		Ductal		15	low	No	No		No	55.31828	13.11978	0	0		positive		positive	1	1	5.527721		5		20		2
	390	No	left	Yes	No	0	3	Ductal	15		Yes	No			right	Yes	partial mastectomy	Yes	No	0	4	Ductal		15		Yes	No		Yes	67.29363	3.937029	0	0	positive	positive	positive	positive	1	1	10.65298	5	5	20	5	0	1
	391	No	left	Yes	Yes	5	15	Ductal	50		Yes	Yes	Tamoxifen		right	Yes	partial mastectomy	Yes	No	0	1	Ductal		13	Intermediate	Yes	Yes	Tamoxifen	No	50.61465	13.58795	0	0	negative	positive	negative	positive	0	0	10.45859	5	6	10	20	3	1
	392	Yes	right	Yes	Yes	3	15	Ductal	10		No	No			left	Yes	partial mastectomy	Yes	No	0	3	Ductal		10	low	Yes	No		Yes	42.15742	7.074606	1	0		positive		positive	1	1	18.78439		6		5		0
	393	No	right	Yes	No	0	5	Ductal	10	low	Yes	No			left	Yes	total mastectomy	Yes	Yes	1	11	Ductal		15	low	No	Yes	Tamoxifen	No	61.95756	9.568789	0	0	positive	positive	positive	positive	0	1	3.477071	5	6	10	30	0	0
	395	No	left	Yes	No	0	4	Ductal	7		No	No			right	Yes	total mastectomy	Yes	No	0	5	Ductal		10	high	No	No		No	63.83573	8.355921	0	0	negative	positive	positive	positive	0	0	15.15674	6	4	20	20	2	0
	396	No	right	Yes	No	0	11	Ductal	2		No	Yes	Tamoxifen		left	Yes	total mastectomy	Yes	Yes	1	14	Ductal		14		Yes	Yes	Other	No	59.50171	5.368926	0	0	negative	positive	positive	positive	0	0	17.49487	5.5	5.5		5		1
	398	No	left	Yes	No	0	6	Ductal	10		No	No			right	Yes	partial mastectomy	Yes	No	0		Ductal		8	high	No	Yes	Tamoxifen	No	54.0178	4.142368	0	0	positive	positive	positive	positive	0	0	18.01506	5	5.5	20	20	0	0
	399	No	left	Yes	No	0	2	Ductal	1		No	No			right	Yes	total mastectomy	Yes	Yes	11	18	Ductal		19	low	No	No		Yes	44.86242	12.11225	0	0		negative		negative	1	1	6.039699		6		40		3
	400	No	left	Yes	No	0	4	Ductal	20		No	No			right	Yes	total mastectomy	No				Other		9		No	No		No	90.423	4.725531	0	0	positive	positive	positive	positive	0	1	1.075975	4	4	5	5	0	0
	401	No	right	Yes	Yes	1	19	Ductal	17	Intermediate	Yes	Yes	Tamoxifen		left	Yes	total mastectomy	Yes	No	0	10	Ductal		12		No	Yes	Tamoxifen	Yes	54.02601	2.157426	0	0		positive		positive	1	1	15.78645		6		20		0
	402		left	Yes	No	0		Ductal	10		Yes	No			right	Yes	total mastectomy	Yes	Yes	5	9	Ductal	Comedo	20		Yes	No		Yes	43.08008	8.755647	0	1	positive	negative	positive	negative	1	1	1.790554	4	6	20	30	0	2
	403	No	left	Yes	No	0	14	Ductal	11		No	No			right	Yes	partial mastectomy	Yes	No	0	19	Ductal		5		No	No		No	64.69815	2.288843	0	0	positive	positive	positive	positive	0	1	7.978097	5	5.5	10	1	0	0
	404	No	right	Yes	No	0	3	Ductal	19		No	No			left	Yes	total mastectomy	No				Ductal	Comedo	22		No	No		No	84.16153	3.252567	0	0	positive	positive	positive	positive	1	1	3.838467	4	5	10	5	1	0
	405	Yes	right	Yes	Yes	2	11	Ductal	14		Yes	Yes	Tamoxifen		left	Yes	total mastectomy	Yes	No	0	12	Lobular		13		No	Yes	Tamoxifen	Yes	42.52703	4.123203	0	0	positive	negative	positive	positive	1	1	7.071868	4.5	6	10	5	0	0
	406	No	left	Yes	No	0	11	Ductal	17		No	No			right	Yes	total mastectomy	Yes	No	0	12	Ductal		25		No	No		No	82.94319	1.894593	0	0	negative	negative	negative	negative	0	1	3.277207	5	4	40	60	0	0
	407	No	right	Yes	Yes	4	4	Lobular	55		No	No			left	Yes	total mastectomy	Yes	Yes	3	3	Lobular		30		No	No		Yes	55.68789	.5859001	1	1	negative	negative	positive	positive	1	1	1.612594	5	5	20	20	0	0
	408	No	right	Yes	No	0	9	Lobular	25		No	No	Tamoxifen		left	Yes	partial mastectomy	Yes	No	0	2	Ductal		2		No	No		No	56.86516	3.444216	0	0	positive	negative	positive	positive	0	0	17.97673	4	6	5	10	0	0
	409	No	right	Yes	Yes	4	13	Lobular	50		Yes	Yes	Tamoxifen		left	Yes	total mastectomy	Yes	No	0		Ductal		15		No	Yes	Tamoxifen	No	48.35044	2.699521	0	1		positive		positive	0	0	18.45859				5		0
	410	No	left	Yes	No	0	10	Ductal	12		Yes	No			right	Yes	total mastectomy	Yes	Yes	5	16	Ductal		25	Intermediate	Yes	No		Yes	54.5462	3.813826	0	1	positive	negative	positive	positive	1	1	2.390144	4	6	10	20	0	0
	411	No	left	Yes	No	0	10	Ductal	9		Yes	No			right	Yes	partial mastectomy	Yes	No	0	19	Lobular		15	Intermediate	No	No		No	51.38124	5.979466	0	0	positive	positive	positive	positive	0	0	14.90486	5	5	1	20	0	0
	412	No	right	Yes				Other	15		Yes	No			left	Yes	partial mastectomy	Yes	No	0	15	Other	Tubulär	8	high	Yes	No		No	54.26146	3.77002	0	0	positive	negative	positive	positive	0	0	16.96099	0	5	5	5	0	0
	414	No	right	Yes	No	0	4	Ductal	30		No	No			left	Yes	total mastectomy	Yes	No	0	5	Ductal	Lobulär + Tubulär. DCIS	25	high	No	Yes	Tamoxifen	Yes	42.65572	7.761807	0	0	positive	positive	positive	positive	1	1	9.481177	5	6	30	20	0	0
	415	No	right	Yes	No	0	13	Ductal	9	high	No	No			left	Yes	total mastectomy	Yes	Yes	2	19	Ductal		17	Intermediate	No	Yes	Other	No	52.81041	10.61738	0	0	negative	positive	positive	positive	0	0	9.524982	5.5	5	5	5	0	1
	416	No	right	Yes	No	0	8	Ductal	16		Yes	Yes	Tamoxifen		left	Yes	total mastectomy	Yes	Yes	1	14	Ductal	Delvis lobulär	15	low	No	Yes	Other	No	59.03901	8.205338	0	0	positive	negative	positive	positive	0	1	10.43943	6	5.5	30	70	3	0
	417	Yes	right	Yes	No	0	6	Ductal	25		Yes	No			left	Yes	total mastectomy	Yes	No	0	10	Ductal	Comedo. CIS	20		No	Yes	Tamoxifen	No	44.18617	1.590691	1	0	negative	negative	negative	negative	0	0	17.53593	0	5	1	50	0	0
	418	No	left	Yes	Yes	4	12	Ductal	13		Yes	No			right	Yes	partial mastectomy	Yes	No	0	12	Ductal		23	Intermediate	Yes	Yes	Tamoxifen	No	46.82546	6.362765	1	0	positive	positive	positive	positive	0	0	12.72553	5	5	5	10	1	1
	419	No	right	Yes	No	0	7	Ductal			No	No			left	Yes	total mastectomy	Yes	Yes	4	18	Ductal		75		Yes	No		Yes	46.33812	2.414784	0	1	positive	positive	positive	positive	1	1	4.966461	5	5.5	5	30	0	0
	420	No	right	Yes	No	0	18	Ductal	30		No	No			left	Yes	partial mastectomy	Yes	No	0	10	Ductal	Delvis medullär	8	low	Yes	No		Yes	47.28816	1.993155	1	0	negative	negative	negative	negative	1	1	11.71526	4.5	5.5	60	40	0	0
	421	No	right	Yes	No	0	12		10		Yes	No			left	Yes	total mastectomy	Yes	No	0	8	Ductal	Comedo	12		No	Yes	Tamoxifen	Yes	46.66667	13.88912	0	0	negative	negative	negative	negative	1	1	2.428474	5	4	30	20	1	0
	422		right	Yes	No	0	7	Lobular	35		No	No			left	Yes	total mastectomy	Yes	No	0	9	Lobular		30	Intermediate	No	Yes	Tamoxifen	No	51.63039	2.839151	0	0	positive	positive	positive	positive	0	0	13.87543	5	5	1	5	0	1
	423	No	left	Yes	Yes	3	12	Ductal	17		Yes	No			right	Yes	total mastectomy	Yes	No	0	10	Ductal		6	Intermediate	Yes	Yes	Tamoxifen	No	44.03286	7.227926	1	0	positive	positive	positive	positive	0	0	11.5154	5	5	10	5	0	1
	424	No	left	Yes	Yes	1		Ductal		Intermediate	Yes	Yes	Other	ooforektomi+halotestin+ultandren (anabola steroider)	right	Yes	partial mastectomy	Yes	Yes	4	16	Lobular		15		Yes	Yes	Tamoxifen	No	47.52909	26.08898	0	0		positive		positive	0	1	9.199179		4.5		5		0
	425	No	right	Yes	Yes	6	12	Ductal	11		Yes	No			left	Yes	total mastectomy	Yes	Yes	1	12	Ductal		16		No	No		Yes	48.98563	1.727584	1	0	positive	negative	positive	positive	1	1	1.927447	6	5.5	30	20	0	2
	426	No	right	Yes	No	0	8		30		No	No			left	Yes	total mastectomy	Yes	No	0	2	Lobular		23		Yes	Yes	Tamoxifen	Yes	52.27105	15.36756	1	0	positive	negative	positive	positive	1	1	8.257358	5	5	5	20	0	0
	427	No	left	Yes	No	0	8	Lobular	20		Yes	No			right	Yes	partial mastectomy	Yes	Yes	1	13	Ductal		25		Yes	Yes	Tamoxifen	No	73.74675	.862423	0	0	positive	positive	positive	positive	0	1	16.16975	5.5	5	5	10	0	0
	428	No	left	Yes	Yes	10	15	Lobular	40		Yes	Yes	Tamoxifen		right	Yes	total mastectomy	Yes	Yes	5	10	Lobular		24	low	No	No		Yes	48.20534	6.841889	1	0	positive	positive	positive	positive	0	0	10.71047	5.5	5	5	10	0	0
	429	No	left	Yes				Lobular	8		No	No			right	Yes	total mastectomy	Yes	Yes	1	1	Ductal		11		No	Yes	Tamoxifen	No	73.67009	6.464066	0	0	positive	positive	negative	positive	0	1	10.11636	5	5	0	5	0	0
	430	No	left	Yes	No	0	8	Ductal	30	high	No	No			right	Yes	total mastectomy	No				Other	Mucinös	25	high	No	No		No	82.9514	8.240931	0	0	positive	positive	positive	positive	0	1	6.707735	5.5	5	10	10	0	0
	431	No	left	Yes	No	0	15	Lobular	27	Intermediate	No	Yes	Tamoxifen		right	Yes	total mastectomy	Yes	Yes	1	18	Ductal		20	Intermediate	No	Yes	Other	No	58.36277	8.065708	0	0	positive	positive	positive	positive	0	1	1.158111	5	6	10	20	0	0
	432	No	left	Yes	Yes	12	12	Lobular	31	Intermediate	Yes	Yes	Tamoxifen		right	Yes	total mastectomy	Yes	Yes	17	19	Lobular		35	Intermediate	Yes	Yes	Other	Yes	47.27721	2.472279	1	1	positive	positive	positive	positive	1	1	1.078713	4	5.5	5	10	0	0
	433	No	right	Yes	No	0	17	Ductal	15	Intermediate	No	No			left	Yes	total mastectomy	Yes	Yes	1	23	Ductal		22	low	Yes	No		No	62.89664	4.265572	0	1	positive	negative	positive	negative	0	0	12.59411	5.5	6	5	30	0	0
	434	No	left	Yes	Yes	1	7	Ductal	25		Yes	No			right	Yes	partial mastectomy	Yes	No	0	23	Ductal	DCIS		Intermediate	Yes	No		Yes	38.33265	2.05065	1	0	positive	positive	positive	positive	1	1	4.569473	5	5	10	20	0	3
	435	No	left	Yes	No	0	10	Ductal	14		Yes	No			right	Yes	partial mastectomy	No				Ductal		7	high	No	No		No	73.26215	3.175907	0	0	positive	negative	positive	positive	0	1	2.75154	6	5.5	30	20	0	1
	436	No	right	Yes	Yes	1	13	Lobular	17	Intermediate	Yes	No			left	Yes	partial mastectomy	No				Ductal		7	high	No	No		No	51.65229	1.018481	1	0	positive	negative	positive	positive	0	0	14.44764	5	5	5	10	0	0
	437	No	left	Yes	Yes	11	18	Ductal		Intermediate	Yes	No			right	Yes	total mastectomy	Yes	Yes	5	11	Ductal		12	Intermediate	Yes	Yes	Tamoxifen	Yes	44.90075	1.420945	1	0	positive	positive	positive	positive	1	1	3.29911	5	5	10	10	0	0
	438	No	right	Yes				Ductal	21	low	No	No			left	Yes	total mastectomy	Yes	No	0	6	Ductal		20	high	No	Yes	Tamoxifen	Yes	84.95551	1.086927	0	0	negative	positive	positive	positive	1	1	2.206708	5.5	5	10	5	0	1
	440	No	right	Yes	Yes	1	6		30		Yes	Yes	Tamoxifen		left	Yes	total mastectomy	Yes	Yes	2	8	Ductal		60	low	No	No		No	39.87954	14.33812	0	1		negative		negative	0	0	11.1896		4		20		0
	441		left	Yes							Yes				right	Yes	total mastectomy	No				Ductal		40	high	No	Yes	Tamoxifen	No	50.68036	26.78987		0		positive		positive	0	0	10.95962		5		5		0
	442	No	right	Yes	Yes	1	5	Ductal	1		Yes	No			left	Yes	total mastectomy	Yes	No	0	2	Ductal	DCIS	8	low	No	No		No	47.34565	10.22861	1	0		negative		negative	0	1	5.155373		5.5		70		1
	443	No	left	Yes	No	0		Other	30		Yes	No			right	Yes	total mastectomy	Yes	Yes	2	5	Ductal		40		Yes	No		No	68.7885	5.530458	0	0	positive		positive		1	1	4.698152	5		5		0
	444	No	right	Yes	Yes	1	8	Other	40		Yes	No			left	Yes	total mastectomy	Yes	Yes					60		Yes	Yes	Tamoxifen	Yes	61.82888	6.691308	0	0	positive	positive	positive	positive	1	1	1.905544	6	6	40	30	0	3
	445	No	left	Yes				Ductal	20		No	No			right	Yes	partial mastectomy	No				Ductal		30		No	No		No	81.01301	2.42026	0	0	negative	positive	negative	positive	1	1	2.368241	5	4.5	30	5	0	0
	446	No	left	Yes	No	0			15		No	No			right	Yes	total mastectomy	Yes	Yes	1	8	Other	Skirrös	15		No	Yes	Tamoxifen	No	64.37508	8.884326	0	0		positive		positive	0	1	17.16906		5		5		0
	447	No	left	Yes	Yes	3	3	Lobular	14		Yes	No			right	Yes	partial mastectomy	Yes	Yes	1	28	Lobular		13	Intermediate	Yes	Yes	Tamoxifen	No	47.37851	17.02396	0	0	positive	positive	positive	positive	1	1	6.272416	5	5	1	5	1	0
	448	No	right	Yes	No	0	9	Ductal	20		Yes	Yes	Tamoxifen		left	Yes	total mastectomy	Yes	No	0	6		Papillär	1		No	No		No	64.70089	13.92197	0	0	positive	positive	positive	positive	0	1	1.374401	4.5	4	10		0	0
	449	No	left	Yes	Yes	1	12	Ductal	5		Yes	No			right	Yes	total mastectomy	Yes	No	0	9	Other	Tubulär	6		No	No		No	60.57495	2.625599	0	0	positive		positive	negative	0	0	30.39562	5	4.5	5		0
	450	No	right	Yes	No	0	11	Ductal	13		No	No			left	Yes	total mastectomy	Yes	Yes	1	2	Ductal		18	Intermediate	No	Yes	Tamoxifen	No	74.13826	14.78713	0	0	negative	positive	positive	negative	0	1	4.947296	0	0	5	1	0	0
	451	No	left	Yes	Yes	4	14	Ductal	26		Yes	No			right	Yes	total mastectomy	Yes	Yes	4	8	Ductal		45		Yes	No		No	44.05202	14.83915	1	1	positive	negative	positive	negative	1	1	12.73922	6	5	20		1	0
	452	No	right	Yes	No	0	9	Other	35		Yes	No			left	Yes	partial mastectomy	Yes	No	0	7	Other	Tubulär	13		Yes	No		Yes	46.08076	7.184121	0	0					1	1	12.8679	4
	453		left	Yes	No	0	16	Ductal	32		No	No			right	Yes	partial mastectomy	No				Ductal	Tubulär + duktal	8		No	No		No	59.32649	1.040383	1	0		positive		positive	0	0	31.32649		4		1		0
	454	No	right	Yes	Yes	1	4	Ductal	12	low	Yes	No			left	Yes	total mastectomy	Yes	Yes	1	6	Lobular		12		Yes	Yes	Tamoxifen	No	54.36003	7.206023	0	0	positive	positive	positive	positive	0	1	9.54141	5	5	10	20	1	0
	455	No	right	Yes	No	0	9	Lobular	12		Yes	Yes	Tamoxifen		left	Yes	total mastectomy	Yes	Yes	1	1	Ductal		21	low	No	No		No	70.59	18.34634	0	0	positive	negative	positive	negative	1	1	2.655715	4	6	20	5	0	0
	456	No	right	Yes	No	0	6	Ductal	13		No	No			left	Yes	total mastectomy	Yes	Yes	2	13		Papillär	80		No	Yes	Tamoxifen	No	65.6345	6.581793	0	0	positive	positive	positive	positive	0	1	15.52909	4.5	4	5	5	0	0
	457		right	Yes	Yes	1	9	Ductal	22	low	Yes	No			left	Yes	total mastectomy	Yes	Yes	1	9	Ductal	Tubulär + duktal	15	low	Yes	Yes	Tamoxifen	No	46.83641	10.41752	0	0	positive	negative	positive	positive	0	0	19.54825	0	5	10	20	0	1
	458	No	right	Yes				Ductal	11		Yes	No			left	Yes	total mastectomy	Yes	No	0	10	Ductal		18	Intermediate	No	No		No	47.26899	16.01643	0	0		negative		positive	0	0	13.01301		4		1		0
	459	No	left	Yes	Yes	2	6	Lobular	18		Yes	Yes	Tamoxifen		right	Yes	partial mastectomy	Yes	No	0	11	Ductal		11	low	Yes	No		No	47.50445	9.352498	0	0	positive	negative	positive	negative	0	0	19.32101	4.5	6	10	0	0	0
	460	No	left	Yes	No	0	9	Ductal	6		Yes	No			right	Yes	total mastectomy	Yes	No	0	6	Ductal	Duktal + lobulär	15	Intermediate	No	No		Yes	41.62902	12.96646	0	0	positive	positive	positive	positive	1	1	5.639973	0	5	1	10	0	1
	461	No	right	Yes	No	0	10	Ductal	11	low	No	No			left	Yes	total mastectomy	Yes	No	0	6	Ductal	Delvis medullär	26	Intermediate	No	No		No	67.21971	11.73169	0	0	positive	positive	positive	positive	0	1	2.683094	4	5	10	10	0	0
	462	No	left	Yes							Yes	No			right	Yes	total mastectomy	No				Lobular	Större lobulär. mindre tubulär + duktal	15		No	Yes	Tamoxifen	No	61.1143	20.96372	0	0		positive		positive	0	1	9.141684		0		5		1
	464	No	right	Yes	Yes	1	3	Ductal			Yes	No			left	Yes	total mastectomy	Yes	Yes	11	11	Lobular		23	low	Yes	Yes	Tamoxifen	Yes	47.40589	12.62971	0	0		positive		positive	1	1	7.644079		4.5		5		0
	465	No	right	Yes	Yes	3	15	Ductal	10		Yes	Yes	Tamoxifen		left	Yes	total mastectomy	Yes	No	0	13	Ductal	Tubulär + duktal	6	Intermediate	No	No		No	67.27995	7.564682	0	0	positive		positive		0	1	2.135524	4		1		0
	466		left	Yes	No	0	10	Other	8	Intermediate	Yes	No			right	Yes	partial mastectomy	Yes	No	0	6	Ductal		13	Intermediate	Yes	No		No	50.01506	8.052019	0	0	positive	positive	positive	positive	0	0	17.7577	5	6	10	5	0	0
	467	No	left	Yes	No	0	8	Ductal	11	low	Yes	No			right	Yes	partial mastectomy	No				Ductal	Tubulär + duktal	8	Intermediate	No	No		No	64.78577	9.275839	0	0	positive	positive	positive	positive	0	1	9.034907	5	5	5	10	0	1
	468	No	left	Yes	No	0	6	Ductal	15	low	No	No			right	Yes	total mastectomy	No				Ductal	Comedo	6	low	No	No		No	73.24846	5.894593	0	0	negative	positive	positive	positive	0	1	7.975359	5	5	5	10	0	0
	469	No	left	Yes	Yes	2	11	Ductal	5	low	Yes	Yes	Tamoxifen		right	Yes	total mastectomy	Yes	No	0	12	Ductal		6	Intermediate	No	No		No	42.04244	14.85558	0	0	positive	positive	positive	positive	0	0	10.19576	6	5	10		0	0
	470	No	right	Yes	No	0	5	Ductal	17		Yes	No			left	Yes	total mastectomy	Yes	Yes	4	17	Ductal		40	Intermediate	Yes	Yes	Tamoxifen	Yes	51.01711	8.36961	0	0	positive	positive	positive	positive	1	1	3.307324	5	6	5	30	0	2
	471	No	left	Yes	Yes	1	15	Ductal	18		Yes	No			right	Yes	total mastectomy	Yes	No	0	2	Lobular		30	Intermediate	No	Yes	Tamoxifen	No	39.1321	9.420944	0	0	positive	positive	positive	positive	0	0	14.9514	4	5	20	20	0	1
	472		left	Yes				Other	3		Yes	No			right	Yes	total mastectomy	Yes	No	0	5	Other	Tubulär	7	high	No	No		No	49.22929	15.39493	0	0		negative		positive	0	1	18.27242		5.5		5		0
	473	No	left	Yes	No	0	14	Other	8	high	Yes	No			right	Yes	partial mastectomy	Yes	No	0	9	Ductal		11	high	Yes	No		No	62.15742	1.226557	0	0	positive	positive	positive	positive	0	0	22.57632	4.5	0	5	5	0	0
	474	No	right	Yes	Yes	1	8	Ductal	12	Intermediate	Yes	Yes	Tamoxifen		left	Yes	total mastectomy	Yes	Yes	1	3	Other	Tubulär	19	low	Yes	Yes	Tamoxifen	No	55.52361	4.123203	0	0	positive	positive	positive	positive	0	0	19.16496	5	4.5	5	30	1	0
	475	No	left	Yes	No	0	9	Lobular	8		No	No			right	Yes	partial mastectomy	Yes	Yes	2	10	Ductal		15	low	Yes	Yes	Tamoxifen	No	62.30801	4.273785	0	0	positive	positive	positive	positive	0	0	18.83094	5	6	5	30	0	1
	477	No	left	Yes	Yes	1	7	Ductal	52	low	No	Yes	Tamoxifen		right	Yes	total mastectomy	No				Ductal	Tubulär + duktal	7	low	No	Yes	Tamoxifen	No	78.47501	4.167009	0	0	negative	negative	negative	negative	0	1	3.479808	4	5	90	50	0	0
	478	No	left	Yes	No	0	6	Ductal	24	low	No	Yes	Tamoxifen		right	Yes	total mastectomy	Yes	Yes	3	13	Ductal	Tubulär + duktal	38	Intermediate	No	Yes	Tamoxifen	No	68.81314	8.922656	0	0	positive	positive	positive	positive	0	0	13.68378	5.5	5	20	5	0	1
	479	No	right	Yes	No	0	10	Ductal	8	low	Yes	No			left	Yes	partial mastectomy	Yes	No	0	11	Ductal		12	high	Yes	Yes	Tamoxifen	No	58.73511	10.63381	0	0	positive	positive	positive	positive	0	1	11.74264	5	5	5	5	0	0
	480	No	left	Yes	No	0	8	Ductal	11	Intermediate	No	No			right	Yes	total mastectomy	Yes	No	0	8	Ductal	Comedo	8		No	No		No	64.7885	4.158795	0	0	positive	positive	positive	positive	0	0	17.99863	5	4	5	10	0	0
	481	No	left	Yes	No	0	8		40		No	Yes	Tamoxifen		right	Yes	total mastectomy	No				Ductal		20	low	No			Yes	78.9733	1.50308	0	0	negative		negative		1	1	1.552361	5.5		10		0
	482	No	right	Yes	No	0	8	Ductal	10	Intermediate	No	No			left	Yes	partial mastectomy	Yes	No	0	8	Ductal		9	Intermediate	Yes	No		No	42.13552	1.229295	0	0	positive	positive	positive	positive	0	0	20.11499	4.5	5	5	10	1	0
	483	No	right	Yes	No	0	4	Ductal	20		No	No			left	Yes	total mastectomy	Yes	No	0	11	Ductal	Tubulär + duktal	16	Intermediate	No	No		No	63.69062	1.861739	0	0	positive	positive	positive	positive	0	1	.5913758	3.5	4	5	5	1	0
	484	No	right	Yes	Yes	6	9	Ductal	30	low	Yes	No			left	Yes	partial mastectomy	Yes	No	0	4	Ductal		11	Intermediate	Yes	Yes	Tamoxifen	No	40.22724	11.90965	1	0	negative	positive	positive	positive	0	0	9.412731	6	5	20	10	3	0
	485	No	right	Yes	No	0	15	Ductal	6	high	No	No			left	Yes	total mastectomy	Yes	Yes	2	5	Ductal		17	low	Yes	No		No	45.18549	2.924025	0	1	positive	positive	positive	positive	0	0	18.03422	5	5	1	5	0	0
	486	No	left	Yes	No	0	11	Lobular	30		No	Yes	Tamoxifen		right	Yes	total mastectomy	Yes	No	0	1	Lobular	Tubulär + lobulär	13	high	No	No		No	62.11909	11.74264	0	0	positive	negative	positive	positive	0	0	8.626967	5.5	5	5	1	0	1
	487	No	right	Yes	No	0	7	Ductal	11	low	Yes	No			left	Yes	partial mastectomy	Yes	No	0	8	Ductal	Tubulär + duktal	6	low	Yes	No		No	71.53457	1.05681	0	0	positive	negative	positive	positive	0	0	18.74059	5	0	20	0	0	0
	488	No	right	Yes	No	0	12	Ductal	9	Intermediate	Yes	No			left	Yes	total mastectomy	Yes	Yes	8	12	Lobular		40	Intermediate	Yes	Yes	Tamoxifen	Yes	62.21766	4.035592	0	0	positive	negative	positive	positive	1	1	2.516085	5	4	1	20	0	0
	489	No	right	Yes	No	0	11	Ductal	11	Intermediate	No	No			left	Yes	partial mastectomy	Yes	No	0	7	Ductal	Delvis tubulär	12	high	Yes	No		No	63.37303	1.075975	0	0	positive	positive	positive	positive	0	0	17.7796	5	5	5	5	0	0
	490	No	right	Yes	No	0	4	Ductal	15	low	No	Yes	Tamoxifen		left	Yes	partial mastectomy	No				Ductal	Tubulär + duktal	9	Intermediate	No	Yes	Tamoxifen	Yes	80.33401	2.412046	0	0	positive	positive	positive	positive	1	1	6.236824	4	5	10	1	0	0
	491	No	right	Yes	No	0	6	Lobular	16	high	Yes	No			left	Yes	total mastectomy	Yes	No	0	10	Lobular		28	high	No	Yes	Tamoxifen	No	67.39767	3.43874	0	0	positive	negative	positive	positive	0	0	13.40726	5	5	10	20	0	0
	492	No	left	Yes				Ductal	7	Intermediate	No	No			right	Yes	partial mastectomy	No				Ductal		13	high	No	No		No	80.95824	6.078029	0	0	positive		positive		1	1	6.850103	5		5		0
	493		left	Yes											right	Yes	total mastectomy	Yes	Yes	2	18	Ductal	Comedo			No	Yes	Tamoxifen	No	53.68104	34.13279		0		negative		positive	0	1	2.989733		6		40		1
	494		right	Yes											left	Yes	partial mastectomy	No				Lobular		6	Intermediate	No	No		No	52.56673	23.69336		0		positive		positive	0	1	9.382615		5		10		0
	495	No	right	Yes	No	0	9	Ductal	12	Intermediate	No	No			left	Yes	partial mastectomy	Yes	Yes	1	10	Ductal		15	Intermediate	No	Yes	Tamoxifen	Yes	80.0219	1.338809	0	0	positive	positive	positive	positive	1	1	7.321013	5.5	5	20	5	1	1
	496	No	right	Yes	No	0	6	Ductal	14	Intermediate	No	No			left	Yes	total mastectomy	Yes	No	0	9	Other	Mucinös	8	high	No	No		No	78.97057	1.136208	0	0	positive	negative	positive	negative	1	1	.1122519	5.5	5.5	10	5	0	0
	497	No	right	Yes	No	0	11	Ductal	30	Intermediate	No	Yes	Tamoxifen		left	Yes	total mastectomy	Yes	Yes	1	13	Ductal	Comedo	12	Intermediate	No	Yes	Tamoxifen	Yes	68.56126	2.091718	0	0	positive	negative	positive	negative	1	1	3.118412	5	6	1	20	0	3
	498	No	left	Yes				Ductal	9	high	No	No			right	Yes	partial mastectomy	No				Ductal		9	Intermediate	No	No		No	72.45448	.9527721	0	0	positive	positive	positive	positive	0	0	12.22724	6	5	5	5	0	0
	499	No	right	Yes				Ductal	2	low	Yes	No			left	Yes	partial mastectomy	Yes	No	0	2	Other	Tubulär	6	high	No	No		No	61.97673	4.197125	0	0	negative	negative	positive	positive	0	1	5.69473	5.5	5.5	20	10	0	0
	500	No	right	Yes	No	0	11	Ductal	16	high	No	No			left	Yes	total mastectomy	No				Lobular				No	No		No	40.12046	.3696099	0	0	positive	positive	positive	positive	0	0	12.05202	5.5	4.5	5	1	1	1
	501	No	left	Yes	No	0	13	Ductal	10	Intermediate	No	No			right	Yes	partial mastectomy	Yes	Yes	2	17	Ductal		10	high	Yes	Yes	Tamoxifen	No	65.45654	1.152635	0	0		positive		positive	0	1	9.14716	5.5	4		5		0
	502	No	right	Yes	Yes	6	21	Ductal	32	Intermediate	Yes	Yes	Tamoxifen		left	Yes	total mastectomy	Yes	No	0	10	Ductal		4	Intermediate	No	Yes	Other	No	59.00616	2.417522	1	0	negative	positive	positive	positive	0	0	8.429843	5.5	6	1	20	1	1
	503	No	right	Yes	No	0	15	Ductal	20	Intermediate	No	No			left	Yes	total mastectomy	Yes	No	0	20	Ductal		17	low	No	No		No	61.07324	13.60712	0	0	negative	positive	negative	positive	0	1	11.0527	5	6	60	20	0	1
	504	No	left	Yes	No	0		Ductal	20	Intermediate	Yes	No			right	Yes	total mastectomy	Yes	Yes			Other	Metatypisk	70	low	No	Yes	Tamoxifen	No	73.97673	15.36482	0	0	negative	negative	positive	negative	1	1	.8870637	5.5	6	5	30	1	0
	505	No	right	Yes	Yes			Other			Yes	No			left	Yes	total mastectomy	Yes	Yes	2	5		Adenocarcinom	20	low	Yes	No		No	70.77618	3.578371	0	0		positive		positive	0	1	17.08693		5		5		1
	507	No	right	Yes	Yes	3			8		No	Yes	Tamoxifen		left	Yes	total mastectomy	Yes	Yes	1	17	Ductal		15	low	No	Yes	Tamoxifen	Yes	56.87611	13.89459	0	0	negative	negative	negative	negative	1	1	2.855578	5.5	6	50	95	0	1
	508	No	right	Yes				Ductal	40		No	No			left	Yes	total mastectomy	No				Ductal		15	Intermediate	No	No		No	85.01848	2.214921	0	0	negative	positive	positive	positive	1	1	.5448323	4	6	0	10	0	1
	509	No	right	Yes	No	0	11	Lobular	20	low	Yes	No			left	Yes	total mastectomy	Yes	Yes	1	9	Ductal		20	high	No	Yes	Tamoxifen	Yes	53.16085	19.83847	0	0	negative	positive	negative	positive	1	1	2.67488	5	6	5	5	0	1
	510	No	left	Yes	Yes	1	9	Ductal	15	low	No	Yes	Tamoxifen		right	Yes	total mastectomy	Yes	No	0	14	Ductal		15	low	No	Yes	Tamoxifen	Yes	53.68652	.7200547	0	0		negative		negative	1	1	3.912389		4.5		30		0
	511	No	right	Yes	No	0	16	Ductal	8		Yes	No			left	Yes	total mastectomy	Yes	No	0	19	Other	Tubulär	8	high	No	No		Yes	42.11088	8.70089	0	0	positive	positive	positive	positive	1	1	9.486653	5	3.5	20	5	1	0
	512	No	left	Yes	No	0	5	Ductal	20	Intermediate	Yes	No			right	Yes	total mastectomy	Yes	No	0	15	Ductal		7		No	No		No	75.93703	7.471595	0	0	positive	positive	positive	positive	1	1	15.6742	4	5	10	10	1	3
	513	No	right	Yes	Yes	1	5	Other	21	low	Yes	No			left	Yes	partial mastectomy	No				Ductal		7	Intermediate	No	No		No	51.62492	15.93429	0	0	positive	positive	positive	positive	0	0	15.93977	6	5	10	10	0	0
	514	No	left	Yes	No	0	4	Ductal	26	low	Yes	Yes	Tamoxifen		right	Yes	partial mastectomy	Yes	No	0	14	Ductal		12	high	Yes	No		No	53.10609	14.17933	0	0	positive	positive	positive	positive	1	1	11.14853	5.5	6	30	20	2	0
	515	No	right	Yes							Yes	No			left	Yes	total mastectomy	Yes	No	0	11	Other	Skirrös			No	No		Yes	59.64956	13.57426	0	0		positive		positive	1	1	18.6256		6		30		0
	516	No	left	Yes	No	0	4		10		No	No			right	Yes	partial mastectomy	Yes	No	0	18	Lobular				Yes	No		No	41.76591	8.33128	0	0	positive	positive	positive	positive	0	0	21.80698	0	5	1	5	1	0
	517		right	Yes	Yes	4	6	Lobular	40	Intermediate	Yes	No			left	Yes	partial mastectomy	Yes	No	0	14	Lobular		15		No	No		Yes	40.91171	6.507871	0	0	positive	positive	positive	positive	1	1	1.842574		5.5		10		0
	518	No	right	Yes	Yes	1	9		40	low	Yes	No			left	Yes	partial mastectomy	Yes	No	0	11	Ductal	DCIS	20		No	Yes	Tamoxifen	Yes	57.73306	2.190281	0	0	positive	negative	positive	negative	1	1	14.44216	4.5	6	10	20	0	0
	519	No	right	Yes	No	0	12	Ductal	30	low	Yes	Yes	Tamoxifen		left	Yes	total mastectomy	Yes	Yes	3	8	Ductal		25	low	Yes	Yes	Tamoxifen	No	73.45106	1.196441	0	0	positive	negative	positive	negative	0	1	9.212868	5.5	6	30	10	0	3
	520		left	Yes	No	0	12	Ductal	30	low	No	Yes	Tamoxifen		right	Yes	partial mastectomy	No				Other	Tubulär	7	high	No	No		No	43.24162	11.61396	0	0	negative		negative		0	0	15.78919	4	0	40		1
	521	No	left	Yes	No	0	6	Ductal	10	low	Yes	No			right	Yes	total mastectomy	Yes	Yes	4	12	Ductal		13	low	Yes	Yes	Tamoxifen	Yes	39.98631	2.009583	0	0		positive		positive	1	1	5.273101		6		20		0
	522	No	left	Yes	No	0	20	Lobular	21		Yes	Yes	Tamoxifen		right	Yes	partial mastectomy	Yes	No	0	14	Ductal		14		Yes	No		No	60.79124	5.399042	0	0	positive	positive	positive	positive	1	1	3.556468	5	5	1	5	0	0
	524	No	right	Yes	Yes	3	18	Ductal	17		Yes	Yes	Tamoxifen		left	Yes	partial mastectomy	Yes	No	0	9	Other	Tubulär	13	high	Yes	Yes	Tamoxifen	No	52.55852	1.086927	0	0	positive	negative	positive	positive	1	1	19.31554	5	5	10	5	0	0
	525	No	left	Yes	No	0	21	Ductal	19	Intermediate	No	No			right	Yes	partial mastectomy	Yes	No	0	12	Other	Tubulär	4		Yes	No		No	42.98152	1.144422	0	0	positive	negative	positive	positive	0	0	23.84394	5	5.5	20	5	1	0
	526	No	right	Yes	No	0	12	Ductal	20	high	No	Yes	Tamoxifen		left	Yes	total mastectomy	Yes	No	0	23	Other	Tubulär	10	high	No	No		No	69.39904	9.946612	0	0	positive	positive	positive	positive	0	0	14.86927	0	5	5	10	0	1
	527	No	left	Yes	No	0	9	Ductal	18		No	Yes	Tamoxifen		right	Yes	total mastectomy	No				Ductal		15		No	Yes	Tamoxifen	No	77.51677	6.814511	0	0	negative	positive	positive	positive	0	1	4.971937	6	6	10	5	0	1
	528	No	left	Yes											right	Yes	total mastectomy	No				Ductal		24		No	No		No	60.54757	31.54278		0		positive		positive	1	1	1.111567		4		10		1
	529	No	left	Yes	No	0	12	Lobular	25		No	Yes	Tamoxifen		right	Yes	partial mastectomy	Yes	No	0	9	Lobular		15		No	No		No	65.37988	6.557153	0	0	positive	positive	positive	positive	0	1	14.96235	5	4.5	5	1	0	0
	530	No	left	Yes	Yes	8	14	Ductal	40		Yes	Yes	Tamoxifen		right	Yes	total mastectomy	Yes	Yes	21	21	Ductal		17	low	Yes	No	Tamoxifen	Yes	83.53183	.6707734	0	0	negative	negative	negative	negative	1	1	.3148528	6	6	60	30	1	1
	531	No	left	Yes	No	0	10	Ductal	25		No	No			right	Yes	total mastectomy	Yes	Yes	1	23	Ductal	Duktal + lobulär + tubulär	30	low	Yes	Yes	Tamoxifen	No	53.859	8.438056	0	0	positive	positive	positive	positive	0	1	11.70157	6	5.5	40	20	1	0
	532	No	left	Yes	No	0	7	Ductal	12		Yes	No			right	Yes	partial mastectomy	Yes	Yes	2	15	Ductal		8	low	Yes	Yes	Tamoxifen	No	64.37508	1.399042	0	0	positive	positive	positive	positive	0	1	20.99384	5	6	5	20	0	3
	533	No	left	Yes	Yes	3	9	Lobular	12	low	No	Yes	Tamoxifen		right	Yes	total mastectomy	Yes	Yes	2	17	Lobular		20	high	No	Yes	Tamoxifen	No	56.71458	9.535934	0	0		positive		positive	0	1	12.9692		4		5		0
	534	No	right	Yes	No	0	10	Ductal	7		Yes	No			left	Yes	partial mastectomy	Yes	No	0	2	Ductal		19	Intermediate	Yes	Yes	Tamoxifen	No	56.52567	11.62765	0	0	negative	positive	negative	positive	0	0	11.84668	5	6	30	30	3	1
	535	No	right	Yes	Yes	12	18	Lobular		low	Yes	Yes	Tamoxifen		left	Yes	total mastectomy	Yes	Yes	9	11	Lobular				Yes	Yes	Tamoxifen	Yes	55.01711	3.137577	0	0	positive	negative	positive	positive	1	1	8.301164	4	4	10	1	0	0
	536	No	left	Yes	No	0	6	Ductal	5		Yes	No			right	Yes	partial mastectomy	Yes	Yes	9	27	Ductal		18	low	Yes	Yes	Tamoxifen	No	64.94456	3.123888	0	0	positive	positive	positive	positive	0	0	20.0219	4	4.5	10	10	0	0
	537	No	right	Yes	Yes	1	14	Ductal	11	Intermediate	Yes	Yes	Tamoxifen		left	Yes	partial mastectomy	No				Ductal		10	Intermediate	No	Yes	Tamoxifen	No	65.86174	7.468857	0	0	positive	positive	positive	positive	0	1	14.423	4	3.5	10	1	0	0
	538	No	right	Yes	No	0	17	Ductal	8		Yes	No			left	Yes	total mastectomy	Yes	Yes	1	23	Ductal		18	Intermediate	No	Yes	Tamoxifen	No	65.5551	11.03628	0	0	positive	positive	positive	positive	1	1	9.87269	5	5.5	20	5	0	0
	539	No	right	Yes	No	0	7	Other	15		No	No			left	Yes	total mastectomy	Yes	No	0	9	Other	Tubulär	8		No	No		No	38.32991	.4626968	0	0	positive		positive		0	0	22.45859	5
	540	No	left	Yes	No	0	18	Ductal		Intermediate	Yes	No			right	Yes	partial mastectomy	Yes	Yes	9	20	Lobular		6		Yes	Yes	Tamoxifen	No	57.99316	2.841889	0	0		negative		positive	1	1	4.966461		5		1		1
	542	No	right	Yes	Yes	2	16	Ductal	10		Yes	No			left	Yes	total mastectomy	Yes	No	0	1	Ductal		7	high	No	No		No	39.68515	11.86311	1	0	negative	negative	positive	positive	0	0	10.55441	6	5	10	5	0	0
	543	No	left	Yes	Yes	12	15	Ductal	20		Yes	No			right	Yes	partial mastectomy	Yes	No	0	18	Ductal		25	low	Yes	Yes	Tamoxifen	Yes	49.94935	.6488706	1	0	negative	negative	positive	positive	1	1	7.22245	6	5	30	10	1	2
	544	No	left	Yes	No	0	1	Ductal	8		No	No			right	Yes	total mastectomy	Yes	No	0	20	Ductal		25	low	No	No		Yes	60.63244	3.586585	0	0	positive	positive	positive	positive	1	1	8.928131	5	4.5	30	10	0	0
	545	No	right	Yes	Yes	5	18	Ductal	17	high	Yes	No			left	Yes	partial mastectomy	Yes	No	0	2	Ductal		21	high	Yes	No	Tamoxifen	No	46.18754	13.06229	1	0	positive	positive	positive	positive	0	0	8.791239	0	4.5	10	10	0	0
	546	No	left	Yes	Yes	2	17	Lobular	40		Yes	Yes	Tamoxifen		right	Yes	total mastectomy	Yes	Yes	3	17	Lobular		5		No	No		Yes	62.14921	4.024641	0	0	positive	positive	positive	positive	1	1	1.601643	0	5.5	0	1	0	1
	547	No	left	Yes	Yes	1	13	Ductal	14		Yes	Yes	Tamoxifen		right	Yes	total mastectomy	Yes	No	0	30	Lobular		18	Intermediate	No	Yes	Other	No	51.80561	11.27173	0	0	positive	negative	positive	positive	0	0	10.57632	5	5	5	5	0	0
	548	No	right	Yes	No	0	9	Ductal	5	high	Yes	No			left	Yes	total mastectomy	Yes	No	0	3	Ductal		11	high	No	No		No	48.41341	5.289528	0	0	positive	positive	positive	positive	0	0	16.47912	4	5	10	1	0	0
	550	No	right	Yes	No	0	16	Ductal	14	low	Yes	No			left	Yes	total mastectomy	Yes	No	0	20	Ductal		28	Intermediate	No	Yes	Tamoxifen	No	56.63518	5.097878	0	0	positive	negative	positive	positive	0	0	15.98083	4.5	4	5	10	0	0
	551	No	left	Yes	No	0	13	Ductal	10		No	No			right	Yes	partial mastectomy	Yes	No	0	2	Ductal		11	high	No	Yes	Tamoxifen	No	64.4627	10.83915	0	0	negative	positive	negative	positive	0	0	9.987679	5	5.5	50	10	0	0
	552	No	left	Yes	No	0					Yes	No			right	Yes	partial mastectomy	Yes	No	0	9	Ductal		10		No	No	Tamoxifen	No	56.85695	24.53388	0	0		positive		positive	1	1	1.089665		6		20		1
	553	No	right	Yes	No	0	19	Ductal	1		Yes	Yes	Tamoxifen		left	Yes	partial mastectomy	Yes	No	0	22	Ductal		1	Intermediate	No	No		Yes	58.49692	2.625599	0	0	negative	negative	positive	negative	1	1	3.600274	5.5	6		20		3
	554	No	left	Yes	Yes	33	34	Lobular	80		Yes	No			right	Yes	total mastectomy	Yes	Yes	11	22	Lobular	LCIS	55		Yes	Yes	Other	Yes	46.21766	.9308693	1	0	positive	positive	positive	positive	1	1	2.855578	5	5.5	10	20	1	0
	556	No	left	Yes				Ductal			No	No			right	Yes	total mastectomy	Yes	Yes	4	18	Ductal		25		No	No	Tamoxifen	Yes	47.55099	15.06639	0	1		positive		positive	1	1	5.735797		4.5		1		0
	557	No	right	Yes	No	0	16	Ductal	5		Yes	No			left	Yes	total mastectomy	No				Lobular		5	Intermediate	No	No		No	60.75838	5.768651	0	0	positive	positive	positive	positive	0	0	13.52772	5	4	1	5	0	0
	558	No	left	Yes	Yes	9	21	Ductal	25	low	Yes	No			right	Yes	total mastectomy	Yes	Yes	7	28	Ductal		25	low	Yes	Yes	Tamoxifen	No	50.98973	1.993155	1	0	positive	positive	negative	positive	1	1	8.156057	4	5.5	10	30	3	0
	559	No	left	Yes	No	0	15	Ductal			Yes	No			right	Yes	total mastectomy	Yes	Yes	5	9	Lobular		10		No	Yes	Tamoxifen	Yes	70.33265	13.24846	0	0		positive		positive	1	1	6.757016		5		10		1
	560	No	right	Yes	No	0	18	Other	12		No	No			left	Yes	partial mastectomy	Yes	No	0	14	Ductal		13		No	No		No	56.25736	1.130732	0	0	positive	positive	positive	positive	0	0	17.66461	5	5	5	20	0	0
	561	No	left	Yes	No	0	23	Ductal	10		Yes	No			right	Yes	partial mastectomy	Yes	No	0	20	Ductal		20	Intermediate	Yes	No		Yes	42.85831	1.831622	1	0	negative	negative	negative	negative	1	1	3.326489	3.5	5	50	30	0	0
	562	No	right	Yes	No	0	12	Ductal	45	low	No	Yes	Tamoxifen		left	Yes	partial mastectomy	No				Ductal		10		No	Yes	Tamoxifen	Yes	81.07597	.9144422	0	0	negative	negative	positive	positive	1	1	4.80219	5.5	4.5	30	5	0	0
	564	No	left	Yes	No	0	21	Ductal	19	Intermediate	Yes	No			right	Yes	total mastectomy	Yes	Yes	5	25	Ductal		30	low	No	No		Yes	45.55236	6.746064	0	1	positive	negative	positive	negative	0	0	10.42574	5	6	5	30	0	2
	565	No	left	Yes	Yes	15	16	Lobular	45		Yes	No			right	Yes	total mastectomy	Yes	No	0	21	Lobular		25	Intermediate	No	No	Tamoxifen	Yes	55.46338	5.029432	1	0	negative	negative	positive	positive	1	1	3.570158	4	6	0	1	0	1
	566	No	right	Yes	No	0	19	Ductal	18	high	No	No			left	Yes	total mastectomy	Yes	No	0	11	Lobular		29	Intermediate	No	Yes	Tamoxifen	No	49.82888	7.37577	0	0	negative		positive		0	0	9.6564	5		1		0
	567	No	right	Yes	No	0	15	Ductal	20	Intermediate	No	No			left	Yes	total mastectomy	Yes	No	0	2	Ductal		4		No	No		No	84.72553	7.030801	0	0	negative	positive	positive	positive	0	1	4.492813	4	3.5	20	10	0	0
	568	No	left	Yes	No	0	17	Ductal	11	Intermediate	No	No			right	Yes	total mastectomy	Yes	Yes	1	14	Other	Mucinös	15	high	No	Yes	Tamoxifen	No	70.94593	6.483231	0	0	positive	positive	positive	positive	0	1	10.08624	4	6	10	20	0	1
	569	No	right	Yes	No	0	10	Ductal	12	high	Yes	No			left	Yes	total mastectomy	Yes	Yes	21	23	Ductal		50	low	Yes	Yes	Other	Yes	64.76933	2.934976	0	0	positive	positive	positive	positive	1	1	3.471595	5	6	1	20	0	1
	570	No	right	Yes	Yes	3	16	Lobular	25	high	Yes	Yes	Tamoxifen		left	Yes	total mastectomy	Yes	No	0	18	Lobular	LCIS	35	Intermediate	No	Yes	Tamoxifen	No	67.98905	2.299795	0	0	positive	positive	positive	positive	0	0	14.141	5	5	1	1	1	0
	571	No	right	Yes	Yes	1	22	Lobular	35		Yes	Yes	Tamoxifen		left	Yes	total mastectomy	Yes	No	0	16	Ductal	DCIS	22	low	No	Yes	Other	Yes	50.11362	4.019165	0	1	negative	negative	positive	positive	1	1	2.056126	5	6	20	40	1	3
	572	No	left	Yes	Yes	2	18	Ductal	17	low	Yes	No			right	Yes	partial mastectomy	Yes	Yes	2	16	Ductal		12	Intermediate	Yes	Yes	Other	No	48.74743	3.216975	1	0	positive	positive	positive	positive	0	0	12.84326	3.5	6	40	10	0	0
	573	No	left	Yes	No	0	15	Lobular	16	Intermediate	No	Yes	Other	Tamoxifen 20 + Arimidex 1mg	right	Yes	total mastectomy	Yes	No	0	11	Ductal		40	low	No	No		Yes	67.88775	2.094456	0	0	negative	negative	negative	negative	1	1	3.047228	6	5	20	70	0	0
	574	No	left	Yes				Lobular	22		No	Yes	Tamoxifen		right	Yes	total mastectomy	Yes	No	0	2	Ductal		15	Intermediate	No	Yes	Tamoxifen	No	82.57358	6.694045	0	0	positive	positive	positive	positive	1	1	.9856263	5	6	20	10	0	1
	575	No	left	Yes				Other	5	high	Yes	No			right	Yes	partial mastectomy	Yes	No	0	30	Lobular		20	Intermediate	Yes	No		No	56.17249	1.122519	0	0	positive	positive	positive	positive	0	0	13.98768	4	5	5	5	0	0
	577	No	right	Yes	Yes	1					Yes	No			left	Yes	total mastectomy	No				Ductal		9	Intermediate	No	No		No	58.43943	31.08282	0	0		negative		negative	1	1	3.764545		6		20		1
	578	No	right	Yes	No	0			15		Yes	No			left	Yes	total mastectomy	No				Ductal		22	Intermediate	No	Yes	Tamoxifen	No	59.7974	28.74196	0	0		positive		positive	0	1	3.266256		4		20		0
	579	No	left	Yes	No	0	15	Ductal	11	Intermediate	Yes	No			right	Yes	partial mastectomy	No				Lobular		8	Intermediate	No	No		Yes	62.65572	1.059548	0	0	negative	positive	negative	positive	1	1	5.431896	6	5.5	20	5	3	0
	580	No	right	Yes	No	0	10	Ductal	11		No	No			left	Yes	total mastectomy	Yes	No	0	15	Ductal		20	high	No	Yes	Tamoxifen	No	58.95688	16.91718	0	0					0	0	11.43874		5
	581	No	right	Yes	No	0	17	Ductal	10		Yes	No			left	Yes	partial mastectomy	No				Ductal		8	high	No	No		No	44.84052	8.484599	0	0	positive		positive		0	0	11.92334	4.5		10		0
	582	No	left	Yes	No	0	15	Ductal	23		Yes	No			right	Yes	total mastectomy	Yes	Yes	4	24	Ductal		50	Intermediate	Yes	No		Yes	46.17385	9.946612	0	1	positive	negative	positive	negative	1	1	.7227926	4.5	5	20	40	1	0
	583	No	left	Yes	No	0	13	Ductal	15		No	No			right	Yes	partial mastectomy	Yes	No	0	5	Ductal		9	high	No	No		No	42.30801	10.3217	0	0	positive	negative	positive	positive	0	0	10.4668	5	3.5	5	10	0	0
	584	Yes	left	Yes	Yes	2	16	Ductal	22	Intermediate	Yes	Yes	Tamoxifen		right	Yes	partial mastectomy	Yes	Yes	15	27	Ductal		28	low	Yes	No		No	48.04654	1.149897	0	1	positive	negative	positive	negative	0	0	8.77755	5.5	5.5	20	30	0	3
	585	No	right	Yes	No	0		Other			Yes	No			left	Yes	total mastectomy	Yes	No	0	7			12		No	No		Yes	52.67625	6.874743	0	0		positive		positive	1	1	18.2423		5		5		0
	586		right	Yes	No	0					Yes	No			left	Yes	total mastectomy	Yes	Yes	4	9	Lobular		20		No	Yes	Tamoxifen	Yes	52.72827	16.44079	0	0		negative		positive	1	1	18.23682		0		1		0
	587		right	Yes	No	0	5	Other	18	high	No	No			left	Yes	total mastectomy	Yes	No	0	1	Ductal				No	No		No	46.00137	2.362765	0	0	positive	positive	positive	positive	0	0	29.79877	5	4.5	20		1
	588	No	left	Yes	No	0	6	Other	9		No	No			right	Yes	total mastectomy	Yes	No	0	5			5	high	No	No		Yes	55.4935	1.700205	0	0	negative	positive	negative	positive	1	1	.8186174	5.5	4	20	1	3	0
	589	No	right	Yes	No	0		Ductal	15		No	No			left	Yes	total mastectomy	Yes	No	0	4	Ductal		12		No	No		No	53.13073	9.180014	0	0	positive		positive		0	0	17.80151	5	4.5	10	5	0	0
	590	No	left	Yes	No	0	6	Ductal	23		No	Yes	Tamoxifen		right	Yes	partial mastectomy	Yes	No	0	16	Ductal	Comedo	10		Yes	Yes	Tamoxifen	No	47.25804	.9062286	0	0	negative	negative	negative	positive	0	0	25.98494	0	4	5	20	0	0
	591	No	right	Yes	No	0	5	Ductal	20		No	Yes	Tamoxifen		left	Yes	partial mastectomy	Yes	No	0	13	Ductal		20		Yes	No		No	43.99726	7.556468	0	0	positive	positive	positive	positive	0	0	19.27721	0	4.5	0	5	0	0
	592		right	Yes	No	0		Ductal	30	Intermediate	Yes	No			left	Yes	total mastectomy	Yes	Yes	1	11	Ductal		25		No	Yes	Tamoxifen	Yes	35.43327	4.84052	0	1	negative	negative	negative	negative	1	1	5.601643	0	5.5	5	40	0	0
	593	No	left	Yes	No	0	3	Ductal	15		Yes	No			right	Yes	total mastectomy	Yes	No	0	10	Ductal		10		No	Yes	Tamoxifen	No	67.12936	4.709104	0	0	negative		positive		0	1	9.853525	5		5		0
	594	No	left	Yes	No	0	7	Ductal	15		No	No			right	Yes	total mastectomy	Yes	No	0	8			11	high	No	No		No	63.21424	13.29774	0	0	negative	positive	positive	positive	0	0	13.18549	6	5.5	5	10	1	0
	595	No	right	Yes	Yes	1	11	Ductal	12		Yes	No			left	Yes	total mastectomy	Yes	No	0	7	Ductal		10		No	No		No	51.04175	2.151951	0	0	positive		positive		0	0	24.06845	4	5	5		0
	596	No	left	Yes	No	0	11	Other	9		No	No			right	Yes	total mastectomy	Yes	No	0	5	Ductal		7	Intermediate	No	No		No	66.70226	6.902122	0	0	positive	positive	positive	positive	0	0	18.39836	5	0	5	1	0	0
	597	No	left	Yes	No	0	7	Ductal	8		Yes	No			right	Yes	partial mastectomy	Yes	No	0	6	Ductal		13	Intermediate	No	Yes	Tamoxifen	No	43.70431	9.924709	0	0		positive		positive	0	0	15.37029	4.5	4		20		0
	598		left	Yes				Ductal			Yes	Yes	Other	Ooforektomi	right	Yes	total mastectomy	Yes	Yes	2	4	Ductal	Comedo	25		Yes	Yes	Tamoxifen	No	48.27378	22.54346	0	0		positive		positive	1	1	21.9384		6		20		0
	599	Yes	left	Yes	Yes	1	14	Ductal	20	low	Yes	No			right	Yes	total mastectomy	Yes	Yes	1	5	Lobular		16	low	Yes	No		Yes	46.74059	.9801506	0	0	positive	positive	positive	positive	1	1	1.24846	5	5	10	5	1	2
	600	No	right	Yes	No	0	10	Lobular	25	low	No	Yes	Tamoxifen		left	Yes	total mastectomy	Yes	Yes	4	6	Lobular		65	Intermediate	Yes	Yes	Other	Yes	45.7358	11.71253	0	1	positive	positive	positive	positive	1	1	3.241615	4.5	5	10	5	0	0
	601	No	left	Yes	Yes	3	6	Ductal	27		Yes	Yes	Tamoxifen		right	Yes	total mastectomy	Yes	Yes	10	11	Lobular		27	low	Yes	Yes	Other	Yes	69.85626	10.15469	0	0	positive	negative	positive	positive	1	1	7.151266	5	5	5	20	1	0
	602	No	right	Yes	No	0	2	Ductal	6		Yes	No			left	Yes	partial mastectomy	Yes	No	0	2	Ductal	Comedo			Yes	No		Yes	60.67899	.9828885	0	0	positive	positive	positive	positive	1	1	18.06434	4.5	6	5	20	0	0
	603	No	right	Yes	No	0	5	Other	10	Intermediate	No	No			left	Yes	partial mastectomy	Yes	No	0	8	Ductal	Tubulär + duktal	12	low	No	No		No	71.06365	2.264203	0	0	positive	positive	positive	positive	0	1	18.56537	4	4.5	20	5	0	0
	604	No	right	Yes	Yes	1	13		15		Yes	Yes	Tamoxifen		left	Yes	partial mastectomy	No				Ductal		1	high	No	Yes	Tamoxifen	No	62.92403	10.51608	0	0	positive		positive		0	1	6.42026	0	4.5	1		0
	605	No	right	Yes	No	0	3	Lobular	28		No	No			left	Yes	total mastectomy	Yes	No	0	6	Ductal	Delvis lobulär	20	low	No	No		No	51.24983	.9500342	0	0	positive	positive	positive	positive	0	0	22.46133	4	5	1	1	0	0
	606		right	Yes	No	0	8	Ductal	12		No	No			left	Yes	partial mastectomy	Yes	No	0	5	Other	Mucinös	8		No	No		No	46.0835	3.162218	0	0	positive	positive	positive	positive	0	0	19.98357	4	5		5		0
	607	No	right	Yes	No	0	10	Ductal	8		No	No			left	Yes	partial mastectomy	Yes	No	0	5	Ductal		6		No	No		No	65.80151	4.429842	0	0	positive	positive	positive	positive	0	1	15.04997	5	5	5	20	1	1
	608		left	Yes	Yes	5	7	Ductal	30	low	Yes	Yes	Tamoxifen		right	Yes	total mastectomy	No						8	high	No	Yes	Tamoxifen	No	43.06913	10.23956	0	0	positive		positive		0	0	12.55031	4		20		0
	609	No	right	Yes	No	0	9	Ductal	30		No	Yes	Tamoxifen		left	Yes	total mastectomy	Yes	No	0		Other	Mucinös			No	Yes	Tamoxifen	No	79.20055	1.097878	0	0	positive	positive	positive	positive	0	1	17.34155	4	3	5	1	0	0
	610	No	right	Yes	No	0	12	Ductal	15		Yes	No			left	Yes	partial mastectomy	Yes	No	0	6	Ductal		10	Intermediate	Yes	No		No	57.63997	10.06708	0	0	positive	negative	positive	positive	0	1	9.377139	6	5	20	10	1	0
	611	No	right	Yes	No	0	5	Ductal	11	high	Yes	No			left	Yes	partial mastectomy	Yes	No	0	2	Other	Tubulär	7	high	No	No		No	56.4271	10.51882	0	0	positive	positive	positive	positive	0	0	12.03833	5	5	5	10	0	0
	612	No	left	Yes	No	0	9	Other	12		No	No			right	Yes	total mastectomy	No				Ductal		21	Intermediate	No	No		No	75.57016	10.01506	0	0	positive	positive	positive	positive	0	1	5.963039	5	6	10	5	1	0
	613	No	left	Yes	No	0	5	Lobular	20		No	No			right	Yes	total mastectomy	Yes	Yes	1	8	Ductal		17	high	No	Yes	Tamoxifen	Yes	61.32786	8.008214	0	0	positive	positive	positive	positive	1	1	4.668036	5	4.5	10	5	1	0
	614	No	right	Yes	Yes	9	11	Ductal	18	low	Yes	No	Tamoxifen		left	Yes	partial mastectomy	Yes	No	0	1	Lobular		14	low	No	No	Tamoxifen	Yes	42.01232	4.774812	1	0	positive	negative	positive	positive	1	1	1.538672	5.5	6	30	20	0	0
	615	No	left	Yes	Yes	7	15	Lobular		low	Yes	Yes	Tamoxifen		right	Yes	total mastectomy	Yes	No	0	10	Ductal		35	low	No	Yes	Tamoxifen	Yes	42.25051	5.199179	1	1	positive	negative	positive	negative	1	1	3.956194	5	6	5	30	0	0
	616	No	left	Yes	No	0	3	Ductal	9	Intermediate	No	No			right	Yes	partial mastectomy	Yes	Yes	11	1	Ductal	Comedo	9		Yes	No		No	49.83162	4.301164	0	1	positive		positive		0	0	16.74196	5		10		0
	617	No	left	Yes	No	0	9	Ductal	10	Intermediate	No	Yes	Tamoxifen		right	Yes	total mastectomy	Yes	No	0	9	Lobular		7	Intermediate	No	Yes	Tamoxifen	No	68.80219	6.187543	0	0	positive	positive	positive	positive	0	1	12.38877	6	4	30	10	0	0
	618	No	right	Yes	No	0	10	Other	10		No	No			left	Yes	partial mastectomy	No				Other	Tubulär	10	high	No	Yes	Tamoxifen	No	76.0575	2.20397	0	0	positive	positive	positive	positive	0	1	5.355236	5	5	20	10	0	0
	619	No	right	Yes	Yes	2	4	Ductal	20	low	Yes	No			left	Yes	total mastectomy	Yes	No	0	2	Ductal		15	low	No	No		Yes	31.14579	5.316906	1	1	positive	positive	positive	positive	0	0	14.52156	5.5	6	20	20	3	3
	620	No	right	Yes	No	0	6	Other	8		No	No			left	Yes	partial mastectomy	Yes	No	0	6	Ductal	Duktal + mucinös	5		No	No		No	51.29637	1.267625	0	0		positive		positive	0	0	18.07255		5		5		1
	621		left	Yes	No	0			20	low	Yes	No			right	Yes	total mastectomy	Yes	No	0	5	Ductal		27	low	No	No		Yes	54.62286	22.80356	0	0		positive		positive	1	1	9.642711		4		20		0
	622	No	left	Yes	No	0	10	Ductal	10	Intermediate	Yes	No			right	Yes	partial mastectomy	Yes	No	0	7	Lobular		9	Intermediate	No	No		No	66.62833	9.440109	0	0	positive	positive	positive	positive	0	1	3.712526	5.5	4	20	1	0	0
	623		left	Yes	No	0	4		8		No	No			right	Yes	total mastectomy	Yes	Yes	2	8	Ductal		25	Intermediate	No	Yes	Other	No	51.98357	7.66872	0	0	positive	positive	positive	positive	0	0	11.34565	6	5	10	5	0	0
	624	No	right	Yes	No	0	3	Ductal	20	low	No	No			left	Yes	total mastectomy	Yes	No	0	9	Ductal	Delvis mucinös	27	Intermediate	No	Yes	Other	No	60.75565	8.087611	0	0	positive	positive	positive	positive	0	0	10.19028	6	6	10	20	0	1
	625	No	left	Yes	No	0	10	Ductal	20		No	Yes	Tamoxifen		right	Yes	total mastectomy	No				Ductal		8	low	No	Yes	Tamoxifen	Yes	58.21766	6.209445	0	0	negative	positive	negative	positive	1	1	4.257358	6	5.5	30	20	0	1
	626	No	left	Yes				Other	7	high	No	No			right	Yes	partial mastectomy	Yes	No	0	5	Ductal		13	Intermediate	Yes	Yes	Tamoxifen	No	67.16496	5.232033	0	0	negative	positive	positive	positive	0	0	12.70363	5	5	5	10	0	0
	627		right	Yes	Yes	1				low	Yes	Yes	Other	Ooforektomi	left	Yes	partial mastectomy	No				Other	Tubulär	5	high	No	No		Yes	50.8063	19.90965	0	0		positive		positive	1	1	12.33676		5		10		0
	628	No	right	Yes	Yes	2	8		25	low	Yes	No			left	Yes	total mastectomy	Yes	Yes	7	9	Ductal		50	low	Yes	Yes	Other	Yes	41.89185	1.196441	1	1	negative	negative	negative	negative	1	1	.9746749	5.5	5	40	60	0	0
	630	No	right	Yes	No	0	4	Ductal	11	high	No	No			left	Yes	partial mastectomy	No				Ductal		11	high	No	No		No	64.41341	.9500342	0	0	positive	positive	positive	positive	0	0	15.08556	5	5.5	10	5	1	0
	631	No	left	Yes	Yes	5	10	Ductal	28	Intermediate	Yes	Yes	Tamoxifen		right	Yes	total mastectomy	Yes	No	0	7	Ductal		8	high	No	Yes	Tamoxifen	No	75.64955	.8405202	0	0	positive	positive	positive	positive	0	0	14.12457	5	5	10	1	1	0
	632	No	right	Yes				Ductal	13	high	No	Yes	Tamoxifen		left	Yes	partial mastectomy	No				Lobular		28	low	No	Yes	Tamoxifen	No	85.76865	2.729637	0	0	positive	positive	positive	positive	0	1	6.885695	5	5	5	5	1	0
	633	No	right	Yes				Other	13	high	No	Yes	Tamoxifen		left	Yes	total mastectomy	Yes	No	0	11	Lobular	Delvis duktal (1.5mm)	22	Intermediate	No	No		No	78.68857	4.405202	0	0	positive	negative	positive	negative	0	1	4.854209	4.5	6	5	5	0	2
	634	No	right	Yes					15	low	No	No			left	Yes	partial mastectomy	No				Ductal		12	high	No	No	Tamoxifen	No	79.46064	2.461328	0	0	negative	positive	negative	positive	0	1	5.415469	4.5	5	5	10	1	0
	635		left	Yes	Yes	5	7	Lobular	50	Intermediate	Yes	No			right	Yes	total mastectomy	Yes	Yes	16	19	Lobular		15	Intermediate	No	No		Yes	30.20397	1.516769	1	0	positive	positive	negative	positive	1	1	3.039014	0	5	5	1	0	0
	636		left	Yes											right	Yes	total mastectomy	No				Ductal		14	Intermediate	No	Yes	Tamoxifen	No	48.90897	32.87064		0		positive		positive	1	1	5.242984		6		20		1
	637	No	left	Yes	Yes	1	8	Other	11	high	Yes	Yes	Tamoxifen		right	Yes	partial mastectomy	Yes	Yes	3	11	Lobular		22	low	Yes	Yes	Other	No	64.49555	.8678987	0	1	positive	positive	positive	positive	0	0	9.215606	6	6	10	30	1	1
	638		right	Yes							No	Yes	Tamoxifen		left	Yes	total mastectomy	Yes	No	0	8	Lobular		16	high	No	Yes	Other	No	48.65982	26.83368	0	0		positive		positive	0	0	9.916495		5		5		1
	639	No	right	Yes	Yes	1	7	Ductal	15	Intermediate	No	No			left	Yes	total mastectomy	Yes	Yes	1	5	Ductal			Intermediate	Yes	Yes	Tamoxifen	No	68.3833	9.57974	0	0	negative	negative	positive	positive	0	1	11.6961	3	6	10	30	0	3
	640		left	Yes	Yes	1	10	Ductal		Intermediate	Yes	No			right	Yes	total mastectomy	Yes	No	0	10			18		No	No		Yes	46.98152	3.813826	0	0	positive	positive	positive	negative	1	1	14.57906	5	4.5	40	5	0	0
	641		left	Yes	No	0	10	Ductal	12	Intermediate	Yes	No			right	Yes	partial mastectomy	Yes	No	0	10	Lobular		9		Yes	No		No	41.55784	8.339494	0	0	positive	positive	positive	positive	1	1	7.030801	0	4	0	10	0	0
	642		right	Yes	No	0	15	Lobular		Intermediate	Yes	Yes	Tamoxifen		left	Yes	total mastectomy	No				Ductal		8	Intermediate	No	Yes	Tamoxifen	No	53.42916	22.08077	0	0	positive	negative	positive	positive	0	1	11.53456	3.5	6	10	30	0	3
	643	No	left	Yes	Yes			Ductal	20	Intermediate	Yes	No			right	Yes	total mastectomy	Yes	Yes	1	8	Ductal		18	Intermediate	Yes	No		No	64.00548	7.572895	0	0		negative		positive	0	1	1.878166		5		10		0
	644	No	left	Yes	Yes	4	15	Lobular	13	low	Yes	No			right	Yes	total mastectomy	Yes	No	0	8	Ductal		12		No	No		No	71.22245	6.379192	0	0	negative	negative	negative	negative	0	1	4.966461	5.5	0	5	1	1	0
	645	No	right	Yes	Yes	6	8		80	low	Yes	No			left	No		Yes	Yes			Ductal	Axill met duktogen ca			Yes	No	Other	Yes	65.30322	1.533196	0	1	negative		negative		1	1	1.779603	4		5		3
	646		left	Yes	Yes	2	13	Ductal	25	low	Yes	No			right	Yes	total mastectomy	Yes	No	0	10	Ductal		16		Yes	No		Yes	47.94798	4.980151	0	0	positive	negative	positive	positive	1	1	21.19918	4	5	1	5	0	0
	647	No	left	Yes	No	0	9	Other			Yes	No			right	Yes	total mastectomy	Yes	No	0	7	Ductal		22	Intermediate	No	Yes	Tamoxifen	No	48.10678	12.56674	0	0		positive		positive	0	1	20.04928		5		5		0
	648		right	Yes	Yes	1	10	Ductal	10	Intermediate	Yes	No			left	Yes	total mastectomy	Yes	No	0	6	Ductal		20	Intermediate	No	Yes	Tamoxifen	No	51.3128	12.97741	1	0	positive	positive	positive	positive	0	1	7.247091	5	6	5	20	0	2
	649		left	Yes	Yes			Ductal	30		Yes	No			right	Yes	total mastectomy	Yes	No	0	6	Other	Tubulär	9	high	No	No		Yes	33.74949	1.423682	0	0	positive		positive		1	1	2.96783	4		1		0
	650	No	left	Yes	No	0		Ductal	8	Intermediate	No	No			right	Yes	total mastectomy	Yes	No	0	9	Other	Mucinös	7		No	No		No	68.70911	1.379877	0	0	positive	positive	positive	positive	0	1	6.395619	5	0	5	5	0	0
	651	No	right	Yes				Lobular		Intermediate	Yes	No			left	Yes	total mastectomy	Yes	No	0	6	Ductal			Intermediate	No	No		Yes	68.02464	7.611225	0	0		negative		negative	1	1	2.190281		5		5		0
	652	No	right	Yes	Yes	4	10	Lobular	30	Intermediate	No	No			left	Yes	total mastectomy	Yes	Yes			Lobular				Yes	Yes	Tamoxifen	Yes	37.78782	5.533196	1	0	positive	negative	positive	positive	1	1	6.721424	4	6	5	1	0	0
	653	No	right	Yes	Yes	1	14	Ductal	20	low	Yes	No			left	Yes	partial mastectomy	Yes	No	0		Ductal		10	Intermediate	Yes	No		Yes	40.98837	1.051335	0	0	negative	positive	positive	positive	1	1	3.436003	5.5	0	20	1	3	0
	654	No	left	Yes	No	0	5	Other	10		No	No			right	Yes	total mastectomy	No				Ductal		5		No	No		No	80.29295	9.333333	0	0	positive		positive		0	1	1.883641	0		1		0
	656		right	Yes	No	0	12	Ductal	11	Intermediate	No	No			left	Yes	total mastectomy	Yes	No	0	16	Ductal		14	Intermediate	No	Yes	Other	No	43.44695	19.0089	0	0	positive	positive	positive	positive	0	0	13.79329	3	4.5	10	10	0	0
	657	No	right	Yes	No	0	5	Ductal	21	low	No	No			left	Yes	total mastectomy	Yes	Yes	2	7	Ductal		18		No	Yes	Tamoxifen	No	74.32717	3.162218	0	0	positive	negative	positive	positive	0	1	7.734428	3.5	4.5	5	5	0	0
	658	No	right	Yes	No	0		Other	15		Yes	No			left	Yes	total mastectomy	Yes	Yes	1	1	Ductal	Delvis papillär	25	Intermediate	No	No		No	64	16.94456	0	0		positive		positive	0	1	3.5154		5		10		1
	659	No	right	Yes	No	0	14	Ductal	15	Intermediate	No	No			left	Yes	total mastectomy	Yes	No	0	9	Ductal		11	high	No	No		Yes	67.02806	14.31622	0	0	positive	positive	positive	positive	1	1	10.88296	4	4.5	5	10	1	1
	660	No	left	Yes				Ductal	22	Intermediate	No	Yes	Tamoxifen		right	Yes	total mastectomy	No				Ductal		13		No	Yes	Tamoxifen	No	82.70773	4.596851	0	0	positive	positive	positive	negative	0	1	3.518138	5	4.5	10	5	0	0
	661	Yes	left	Yes	Yes			Ductal	45		Yes	No			right	Yes	total mastectomy	Yes	Yes	5	20	Lobular		22	Intermediate	Yes	Yes	Tamoxifen	Yes	53.5551	10.48323	0	0	negative	positive	negative	positive	1	1	8.85421	5.5	5	20	10	3	0
	662	No	right	Yes							Yes	No			left	Yes	partial mastectomy	Yes	No	0	15	Ductal		9	Intermediate	Yes	No		No	40.76934	16.65161	0	0		negative		negative	0	1	25.79877		4.5		30		0
	663		right	Yes	Yes	3	17	Lobular	25		Yes	No			left	Yes	partial mastectomy	Yes	No	0	13	Ductal		7	Intermediate	No	Yes	Tamoxifen	No	49.46201	19.77823	1	0	positive	positive	positive	positive	0	1	10.91034	4	6	1	10	0	1
	664	No	left	Yes	Yes	2	7	Ductal	30		Yes	No			right	Yes	total mastectomy	Yes	No	0	13	Ductal		12		No	No		Yes	50.00684	2.225873	0	0	negative	negative	positive	positive	1	1	5.075975	5.5	6	10	5	1	0
	665	No	right	Yes	No	0	14	Ductal	13		No	No			left	Yes	total mastectomy	Yes	No	0	12	Lobular		2		No	No		No	77.68104	2.724162	0	0	positive	positive	positive	positive	0	1	10.22313	5.5	4	1	0	0	0
	666	No	left	Yes	No	0		Other	30		No	No			right	Yes	total mastectomy	No				Ductal		15	Intermediate	No	Yes	Tamoxifen	No	84.09309	2.182067	0	0	positive	positive	positive	positive	0	1	3.561944	5.5	5.5	1	20	1	0
	667	No	left	Yes	Yes	8	10	Ductal	25	Intermediate	Yes	Yes	Tamoxifen		right	Yes	total mastectomy	Yes	Yes	2	10	Ductal		21		Yes	Yes	Tamoxifen	No	68.06023	4.117728	0	0	positive	positive	positive	positive	0	1	20.45448	5	5	5	10	0	0
	668	No	left	Yes	No	0	5	Ductal	18	Intermediate	No	No			right	Yes	total mastectomy	Yes	No	0	10	Ductal		15	low	No	Yes	Tamoxifen	No	63.54552	6.576318	0	0	positive		positive		0	1	15.83573	4		5		0
	669		right	Yes	No	0		Other	25		Yes	No			left	Yes	total mastectomy	Yes	Yes	3	9	Lobular		25	low	Yes	Yes	Tamoxifen	Yes	47.99179	12.03285	0	0		negative		positive	1	1	.91718		5.5		20		0
	670	No	left	Yes	Yes			Ductal	45		Yes	No			right	Yes	total mastectomy	Yes	Yes	4	17	Ductal		15	low	Yes	Yes	Other	No	46.95414	20.08761	0	0	positive	positive	positive	positive	0	0	8.851472	2.5	6	5	40	1	1
	671	No	right	Yes	Yes	5	15	Ductal	24		Yes	Yes	Tamoxifen		left	Yes	total mastectomy	Yes	No	0	1	Ductal		14	high	No	Yes	Tamoxifen	No	61.15811	16.7447	0	0	positive	positive	positive	positive	0	1	6.861054	4.5	3	10	5	0	0
	672	No	left	Yes	No	0	13	Ductal	17		Yes	No			right	Yes	partial mastectomy	Yes	Yes	5	13	Ductal		21	Intermediate	Yes	Yes	Other	No	37.58248	11.22519	0	0	negative	positive	negative	positive	0	0	17.38535	6	5	30	10	0	0
	673	No	left	Yes	Yes	2	12	Lobular	50		Yes	No			right	Yes	total mastectomy	Yes	Yes	2	11	Lobular		30		Yes			Yes	46.47776	7.378508	0	0	positive	positive	positive	positive	1	1	7.4141	4	3.5	10	0	0	0
	674	No	left	Yes	Yes	1	9	Ductal	28		Yes	Yes	Tamoxifen		right	Yes	total mastectomy	No				Ductal		12	high	No	No		No	60.47639	6.743327	0	0	negative	positive	negative	positive	0	1	1.28679	5	5	30	10	3	0
	675	No	left	Yes	No	0	7	Lobular	10	Intermediate	No	No			right	Yes	partial mastectomy	No				Ductal		5	Intermediate	No	No		No	67.92882	11.9425	0	0	positive	positive	positive	positive	0	1	8.533881	4	4	0	5	0	1
	676	No	right	Yes	No	0	10	Ductal	28		No	Yes	Tamoxifen		left	Yes	total mastectomy	Yes	No	0	1	Ductal		23	Intermediate	No	Yes	Tamoxifen	No	62.50513	16.85969	0	0	negative	negative	positive	positive	0	1	2.006845	4	5.5	20	20	0	1
	677	No	right	Yes	Yes	9	12	Lobular	80		Yes	Yes	Other	Radiologisk kastration	left	Yes	total mastectomy	Yes	Yes	10	11	Lobular		110		Yes	Yes	Tamoxifen	Yes	42.54073	2.045175	0	0	positive	positive	positive	positive	1	1	4.40794	3.5	5	0	5	0	0
	678		right	Yes	No	0	11	Ductal	20		No	No			left	Yes	total mastectomy	Yes	No	0	6	Other	Tubulär	8	high	No	No		No	42.02053	2.078029	0	0	negative	positive	negative	positive	0	0	25.55784	3.5	4.5	10	5	1	0
	680	No	right	Yes	Yes	1	8	Ductal	13	Intermediate	Yes	No			left	Yes	total mastectomy	Yes	No	0	10	Ductal		10	Intermediate	No	No		No	39.06092	7.173169	0	0	positive	positive	positive	positive	0	0	19.98083	4	4	20	20	0	0
	681	No	left	Yes	No	0	8	Ductal	50	Intermediate	No	No	Tamoxifen		right	Yes	total mastectomy	Yes	No	0	12	Other	Mucinös	25	Intermediate	No	No	Tamoxifen	No	71.21423	.3011636	0	0	positive	positive	positive	positive	1	1	5.900068	4		10	10	0	0
	682	No	right	Yes	Yes	6	15	Ductal	27		Yes	Yes	Other	Tam + ooforektomi	left	Yes	total mastectomy	Yes	No	0	12	Ductal		4		No	Yes	Tamoxifen	No	34.45037	8.758385	0	0	negative	negative	negative	negative	1	1	1.7577	0	5.5	20		3
	683		left	Yes	No	0	10	Ductal	15	Intermediate	No	No			right	Yes	total mastectomy	Yes	No	0	5	Ductal		14		No	No		No	40.93361	.421629	0	0		positive		positive	0	0	25.2731		5		10		2
	684	No	left	Yes	Yes			Other	30		Yes	No			right	Yes	total mastectomy	Yes	No	0	8	Other	Mucinös	6		No	No		No	63.68515	12.36961	0	0	positive	positive	positive	positive	0	1	3.975359	3.5	0	10	0	0	1
	685	No	right	Yes	Yes	4	5	Lobular	32		Yes	Yes	Tamoxifen		left	Yes	total mastectomy	Yes	Yes	4	5	Lobular		27		Yes	Yes	Tamoxifen	Yes	61.03765	3.143053	0	0	positive	positive	positive	positive	1	1	3.397673	5	5	10	10	0	0
	686		left	Yes	No	0	6				Yes	No			right	Yes	total mastectomy	Yes	No	0	15	Ductal		25		No	No		Yes	30.68857	13.70842	0	0	negative	negative	negative	negative	1	1	1.754962	6	6	80	50	0	0
	687	No	left	Yes							Yes	No			right	Yes	total mastectomy	Yes	No	0	9	Ductal		13		No	Yes	Tamoxifen	No	61.21834	15.28268	0	0	negative	positive	positive	positive	0	1	10.79808	5.5	5	30	20	2	0
	688	No	right	Yes	No	0	18	Ductal	10		No	No			left	Yes	partial mastectomy	No				Lobular		30		Yes	Yes	Tamoxifen	No	69.38535	5.09514	0	0	positive	positive	positive	positive	0	1	6.327173	4	4.5	10	10	0	0
	689		right	Yes					50		Yes	No			left	Yes	total mastectomy	Yes	No	0	7	Ductal		10		No	No		No	43.6961	15.6386	0	0	negative	negative	negative	positive	0	0	23.44969	4	6	1	5	0	1
	690	No		Yes	No	0	5	Other	18	high	No	No				Yes	partial mastectomy	Yes	Yes	1	12	Ductal		16	Intermediate	Yes	Yes	Tamoxifen	No	66.24504	10.99521	0	0	negative	positive	positive	positive	0	0	12.11225	3.5	5.5	1	1	0	0
	691	No	left	Yes	Yes	2	13	Ductal	15	high	Yes	Yes	Tamoxifen		right	Yes	total mastectomy	Yes	No	0	20	Ductal		10	high	No	No		No	64.72279	4.733744	0	0	positive	positive	positive	positive	0	0	18.28063	4	4	20	20	0	0
	692	No	right	Yes	No	0	8	Other	7		No	No			left	Yes	total mastectomy	Yes	No	0	5	Ductal		16	Intermediate	No	No		No	63.35113	1.21013	0	0	positive	positive	positive	positive	0	0	21.74675	5	5	10	5	0	0
	693	No	left	Yes	Yes	3	9	Lobular	10		Yes	Yes	Tamoxifen		right	Yes	total mastectomy	Yes	Yes	2	10	Ductal		23	Intermediate	No	No	Tamoxifen	No	67.04449	5.779603	0	0	positive	positive	positive	positive	0	1	1.05681	4.5	4	5	10	0	0
	694	No	right	Yes	No	0	5	Ductal	20	low	No	Yes	Tamoxifen		left	Yes	partial mastectomy	Yes	Yes	4	10	Ductal		18	Intermediate	No	Yes	Tamoxifen	No	63.1102	13.94661	0	0	positive	positive	positive	positive	0	0	8.911704	5	6	20	10	3	0
	695	No	left	Yes	No	0	10	Other	19		No	No			right	Yes	total mastectomy	No				Other	Mucinös	12	high	No	Yes	Tamoxifen	No	72.06023	13.46475	0	0	positive	negative	positive	positive	0	0	8.758385	3.5	5.5	20	5	1	0
	696		right	Yes	No	0	8	Ductal	10	Intermediate	No	No			left	Yes	total mastectomy	Yes	No	0	3	Ductal		12	Intermediate	No	No		No	47.66872	2.803559	0	0	positive	positive	positive	positive	0	0	19.37029	4	5.5	5	5	0	0
	697	No	left	Yes	Yes	1	13	Lobular	25		Yes	Yes	Tamoxifen		right	Yes	total mastectomy	Yes	No	0	14	Ductal		28	low	No	No		No	60.46817	8.791239	0	0	negative	negative	positive	negative	0	0	13.37988	4	6	10	70	0	1
	699	No	left	Yes	No	0	5	Ductal	25	Intermediate	No	No			right	Yes	total mastectomy	No				Ductal		10	Intermediate	No	No		No	82.56811	2.214921	0	0	positive	positive	positive	positive	0	1	10.44216	4.5	5	10	5	0	0
	700	No	right	Yes				Other	10	high	No	No			left	Yes	total mastectomy	Yes	No	0	14	Ductal		18	Intermediate	No	Yes	Tamoxifen	No	81.72211	4.799452	0	0		positive		positive	0	1	5.749486		5		20		1
	701		left	Yes	No	0	6		7	low	Yes	No			right	Yes	total mastectomy	Yes	No	0	6	Ductal		11	high	No	No		No	45.05955	24.95825	0	0		negative		positive	1	1	19.5373		5.5		10		0
	702	No	left	Yes	No	0			20		No	No			right	Yes	total mastectomy	No				Ductal		18	Intermediate	No	No		No	66.70226	18.71595	0	0	negative	positive	positive	positive	1	1	.0711841	4.5	4	0	10	0	0
	703	No	right	Yes	No	0	14	Lobular	12		No	No			left	Yes	partial mastectomy	Yes	No	0	13	Ductal		17	Intermediate	Yes	No		No	62.15742	1.861739	0	0	positive	positive	positive	positive	0	1	6.329911	0	5	0	5	0	1
	704	No	right	Yes	Yes	1	7	Ductal	20		Yes	No			left	Yes	total mastectomy	Yes	Yes	1	12	Ductal		50	low	Yes	Yes	Tamoxifen	No	50.07529	2.121834	1	0	negative	positive	negative	positive	0	0	17.88364	6	6	30	30	3	2
	705	No	right	Yes	No	0	6	Ductal	16	Intermediate	No	No			left	Yes	total mastectomy	No				Ductal	Delvis papillär	18	Intermediate	No	Yes	Tamoxifen	No	76.61875	3.611225	0	0	positive	positive	positive	positive	0	1	3.425051	5	4	10	10	0	0
	706	No	left	Yes	No	0	11	Lobular	26	Intermediate	No	Yes	Tamoxifen		right	Yes	total mastectomy	No				Ductal		7	high	No	No	Tamoxifen	No	75.59206	4.980151	0	0	positive	positive	positive	positive	0	1	5.514031	5	5	10	5	0	0
	707	No	right	Yes	Yes	1	4	Ductal	24	Intermediate	Yes	Yes	Tamoxifen		left	Yes	partial mastectomy	Yes	No	0	2	Ductal		12	Intermediate	Yes	Yes	Tamoxifen	No	53.5989	9.661876	0	0		negative		positive	1	1	8.50924		5		10		0
	708	No	left	Yes	No	0	6	Ductal	12	Intermediate	Yes	No			right	Yes	partial mastectomy	Yes	No	0	3	Lobular		15	Intermediate	Yes	Yes	Tamoxifen	No	65.51129	10.28337	0	0	negative	positive	positive	positive	0	0	9.163587	5	5	20	10	0	0
	709	No	right	Yes	Yes	1	10	Ductal	38	Intermediate	Yes	Yes	Tamoxifen		left	Yes	total mastectomy	Yes	No	0	11	Ductal		60	low	No	Yes	Other	No	50.03696	4.030117	0	1		negative		positive	0	0	15.30732		4		1		1
	710	No	right	Yes	Yes	4	16	Ductal	15	Intermediate	Yes	Yes	Tamoxifen		left	Yes	total mastectomy	Yes	No	0	12	Ductal		9	high	No	Yes	Other	No	56.95825	.6735113	0	0	positive	positive	positive	positive	0	0	18.2204	4.5	4	10	1	0	0
	711	No	right	Yes	Yes	4	12	Lobular	30	Intermediate	Yes	Yes	Other	Ooforektomi	left	Yes	total mastectomy	Yes	No	0	2	Lobular		18	high	No	No		No	50.60917	3.312799	0	0	positive	positive	positive	positive	0	0	15.50445	0	5	5	20	0	0
	712	No	right	Yes	No	0	7	Ductal	12	Intermediate	No	Yes	Tamoxifen		left	Yes	partial mastectomy	No				Ductal		8	Intermediate	Yes	Yes	Tamoxifen	No	67.84394	2.006845	0	0	positive	negative	positive	positive	0	1	11.58385	4.5	6	20	20	0	1
	713	No	left	Yes	No	0	12	Ductal	26	Intermediate	No	No			right	Yes	total mastectomy	Yes	No	0	9	Lobular	Största lobulär. mindre duktal	18	Intermediate	Yes	No		No	52.27652	3.709788	0	0	negative	positive	positive	positive	0	0	17.59617	5	5	20	10	0	0
	714	No	right	Yes	Yes	2	12	Lobular	38	low	Yes	No			left	Yes	total mastectomy	Yes	Yes	14	15	Lobular		55	low	No	Yes	Tamoxifen	Yes	49.44832	4.180698	1	1	positive	positive	positive	positive	1	1	4.566735	5	4	10	5	0	0
	715	No	left	Yes	No	0	5	Ductal	1		Yes	No			right	Yes	total mastectomy	Yes	Yes	1	6	Ductal		19		Yes	Yes	Tamoxifen	No	59.42231	14.92676	0	0		negative		positive	0	0	17.53593		4				0
	716	No	right	Yes	No	0	10	Ductal	15	high	No	No			left	Yes	total mastectomy	No				Lobular		20	high	No	No		No	55.19507	2.913073	0	0	positive	positive	positive	positive	0	0	14.48323	5.5	4	5	0	0	0
	717	No	left	Yes	No	0	7	Lobular	11	Intermediate	No	Yes	Tamoxifen		right	No		No				Lobular				No	Yes	Other	No	64.37782	6.822724	0	0	positive	positive	positive	positive	0	0	10.57358	0	5	5	10	0	0
	718	Yes	right	Yes	No	0	10	Ductal	19	low	No	No			left	Yes	total mastectomy	Yes	Yes	5	25	Ductal		60		Yes	No		Yes	26.705	9.160849	0	1	negative	negative	negative	negative	1	1	1.998631	3.5	6	20	20	1	0
	719	No	left	Yes	No	0	9	Ductal	10	high	Yes	No			right	Yes	total mastectomy	Yes	Yes	1	10	Ductal		18	Intermediate	No	No		Yes	68.9692	8.569473	0	0	positive	negative	positive	negative	1	1	3.389459	5	6	5	20	0	3
	720	No	right	Yes	Yes	2	9	Ductal	18	Intermediate	Yes	Yes	Tamoxifen		left	Yes	total mastectomy	Yes	Yes	2	30	Ductal		12	low	No	Yes	Tamoxifen	No	54.4668	1.817933	0	1	positive	negative	positive	negative	0	0	15.50171	5	6		40		3
	721	No	right	Yes	No	0	14	Ductal	20	Intermediate	No	No			left	Yes	total mastectomy	No				Ductal		19	Intermediate	No	Yes	Tamoxifen	No	68.41615	6.277892	0	0	positive	positive	positive	positive	0	0	10.83094	5	5.5	10	10	0	1
	722	No	left	Yes	Yes	1	8	Other	20		Yes	No			right	Yes	total mastectomy	Yes	No	0	15	Ductal		15	Intermediate	No	Yes	Tamoxifen	Yes	50.88022	24.43806	0	0	positive	positive	positive	positive	1	1	7.416838	5	4	5	5	0	0
	723	No	left	Yes	Yes	1	14	Ductal	13	low	Yes	No			right	Yes	total mastectomy	Yes	Yes	7	16	Ductal		34	low	Yes	Yes	Other	No	30.05339	1.629021	1	1	positive	positive	positive	negative	0	0	12.62423	6	6	20		0
	724	No	right	Yes	No	0	11	Ductal	16	low	Yes	Yes	Tamoxifen		left	Yes	total mastectomy	Yes	No	0	1	Ductal		16	low	No	No		No	52.22177	2.507871	0	1	positive	negative	positive	negative	0	0	11.49624	6	5	30	40	1	0
	725	No	left	Yes	Yes	7	11	Lobular	17	Intermediate	Yes	No			right	Yes	total mastectomy	Yes	No	0	9	Ductal		15	Intermediate	No	Yes	Tamoxifen	No	58.22313	2.658453	1	0	positive	positive	positive	positive	0	0	11.34839		4	0	10	0	0
	726	No	left	Yes	No	0	11	Ductal	16	high	No	No	Tamoxifen		right	Yes	total mastectomy	Yes	No	0	5	Lobular	Delvis duktal. mucinös	15	Intermediate	No	No		Yes	56.30938	1.262149	0	0	positive	positive	positive	positive	0	0	13.7796	0	4.5	5	1	0	1
	727		left	Yes				Lobular	4		No	No			right	Yes	total mastectomy	Yes	Yes	7	16	Ductal		75	Intermediate	Yes	Yes	Tamoxifen	No	48.73922	2.606434	0	0	positive	positive	positive	positive	0	1	1.889117	3.5	6	5	10	0	1
	728	No	left	Yes	No	0	1	Ductal	6	high	No	No			right	Yes	partial mastectomy	Yes	No	0	1	Ductal		14	high	Yes	Yes	Other	No	61.16359	1.303217	0	0	positive	positive	positive	positive	0	0	9.500342	5.5	5	10	30	1	0
